# Supplementary material for: SKP1 promotes YAP-mediated colorectal cancer stemness via suppressing RASSF1
Source: Cancer Cell Int. 2020 Dec 3;20:579. doi: 10.1186/s12935-020-01683-0 (PMC7713163; doi:10.1186/s12935-020-01683-0)
Supplement: Supplementary file 1 — Additional file 1. sheet 1: Gene expression data of related genes in TCGA dataset; sheet 2: Gene expresison data of related genes in 30 colorectal cancer samples. [file 12935_2020_1683_MOESM1_ESM.xlsx]

## Sheet: Sheet1
	Table S1. Gene expression data of related genes in TCGA dataset. (The data was downloaded from R2 database https://hgserver1.amc.nl/cgi-bin/r2/main.cgi)
	Spearman correlation results: r-value=0.201 p-value= 7.97e-03						Spearman correlation results: r-value=0.263 p-value= 4.61e-04						Spearman correlation results: r-value=0.236 p-value= 1.73e-03						Spearman correlation results: r-value=0.232 p-value= 2.05e-03						Spearman correlation results: r-value=-0.165 p-value=0.030						Spearman correlation results: r-value=0.197 p-value= 9.07e-03						Spearman correlation results: r-value=0.220 p-value= 3.57e-03						Spearman correlation results: r-value=0.213 p-value= 4.77e-03						Spearman correlation results: r-value=0.292 p-value= 9.02e-05
	Samplename	Original data		Processed data			Samplename	Original data		Processed data			Samplename	Original data		Processed data			Samplename	Original data		Processed data			Samplename	Original data		Processed data			Samplename	Original data		Processed data			Samplename	Original data		Processed data			Samplename	Original data		Processed data			Samplename
		SKP1 NM_003197_2_556	SOX2 A_23_P159606	SKP1 NM_003197_2_556	SOX2 A_23_P159606			SKP1 NM_003197_2_556	ALDH1A1 A_23_P83098	SKP1 NM_003197_2_556	ALDH1A1 A_23_P83098			SKP1 NM_003197_2_556	VIM NM_003380_1_1527	SKP1 NM_003197_2_556	VIM NM_003380_1_1527			SKP1 NM_003197_2_556	SNAI2 NM_003068_3_1392	SKP1 NM_003197_2_556	SNAI2 NM_003068_3_1392			SKP1 NM_003197_2_556	CDH1 NM_004360_2_4643	SKP1 NM_003197_2_556	CDH1 NM_004360_2_4643			SKP1 NM_003197_2_556	FGF1 A_23_P213334	SKP1 NM_003197_2_556	FGF1 A_23_P213334			SKP1 NM_003197_2_556	BIRC2 A_23_P86960	SKP1 NM_003197_2_556	BIRC2 A_23_P86960			SKP1 NM_003197_2_556	BIRC5 A_24_P923381	SKP1 NM_003197_2_556	BIRC5 A_24_P923381
	tcga-a6-2670-01a	-0.804	-4.039	0.696	0.961		tcga-a6-2670-01a	-0.804	0.767	0.696	5.767		tcga-a6-2670-01a	-0.804	-1.497	0.696	3.503		tcga-a6-2670-01a	-0.804	-0.878	0.696	4.122		tcga-a6-2670-01a	-0.804	2.364	0.696	7.364		tcga-a6-2670-01a	-0.804	0.404	0.696	5.404		tcga-a6-2670-01a	-0.804	-0.661	0.696	4.339		tcga-a6-2670-01a	-0.804	-0.679	0.696	4.321		tcga-a6-2670-01a
	tcga-a6-2671-11a	0.29	-2.936	1.79	2.064		tcga-a6-2671-11a	0.29	2.16	1.79	7.16		tcga-a6-2671-11a	0.29	-0.577	1.79	4.423		tcga-a6-2671-11a	0.29	-1.52	1.79	3.48		tcga-a6-2671-11a	0.29	3.091	1.79	8.091		tcga-a6-2671-11a	0.29	0.208	1.79	5.208		tcga-a6-2671-11a	0.29	-0.046	1.79	4.954		tcga-a6-2671-11a	0.29	-1.306	1.79	3.694		tcga-a6-2671-11a
	tcga-a6-2672-01a	-0.061	-2.577	1.439	2.423		tcga-a6-2672-01a	-0.061	1.186	1.439	6.186		tcga-a6-2672-01a	-0.061	-0.542	1.439	4.458		tcga-a6-2672-01a	-0.061	-0.611	1.439	4.389		tcga-a6-2672-01a	-0.061	1.361	1.439	6.361		tcga-a6-2672-01a	-0.061	0.744	1.439	5.744		tcga-a6-2672-01a	-0.061	-0.468	1.439	4.532		tcga-a6-2672-01a	-0.061	0.678	1.439	5.678		tcga-a6-2672-01a
	tcga-a6-2674-01a	-0.377	-0.647	1.123	4.353		tcga-a6-2674-01a	-0.377	2.572	1.123	7.572		tcga-a6-2674-01a	-0.377	-0.383	1.123	4.617		tcga-a6-2674-01a	-0.377	1.4	1.123	6.4		tcga-a6-2674-01a	-0.377	2.323	1.123	7.323		tcga-a6-2674-01a	-0.377	2.627	1.123	7.627		tcga-a6-2674-01a	-0.377	-0.331	1.123	4.669		tcga-a6-2674-01a	-0.377	-1.531	1.123	3.469		tcga-a6-2674-01a
	tcga-a6-2676-01a	-0.403	-1.357	1.097	3.643		tcga-a6-2676-01a	-0.403	0.105	1.097	5.105		tcga-a6-2676-01a	-0.403	-0.512	1.097	4.488		tcga-a6-2676-01a	-0.403	-1.466	1.097	3.534		tcga-a6-2676-01a	-0.403	1.174	1.097	6.174		tcga-a6-2676-01a	-0.403	0.669	1.097	5.669		tcga-a6-2676-01a	-0.403	-0.319	1.097	4.681		tcga-a6-2676-01a	-0.403	1.261	1.097	6.261		tcga-a6-2676-01a
	tcga-a6-2676-11a	0.718	-1.847	2.218	3.153		tcga-a6-2676-11a	0.718	3.051	2.218	8.051		tcga-a6-2676-11a	0.718	0.401	2.218	5.401		tcga-a6-2676-11a	0.718	-0.893	2.218	4.107		tcga-a6-2676-11a	0.718	2.438	2.218	7.438		tcga-a6-2676-11a	0.718	0.835	2.218	5.835		tcga-a6-2676-11a	0.718	-0.063	2.218	4.937		tcga-a6-2676-11a	0.718	-1.358	2.218	3.642		tcga-a6-2676-11a
	tcga-a6-2677-01a	0.011	-2.982	1.511	2.018		tcga-a6-2677-01a	0.011	0.238	1.511	5.238		tcga-a6-2677-01a	0.011	-1.802	1.511	3.198		tcga-a6-2677-01a	0.011	-2.473	1.511	2.527		tcga-a6-2677-01a	0.011	3.1	1.511	8.1		tcga-a6-2677-01a	0.011	0.133	1.511	5.133		tcga-a6-2677-01a	0.011	-0.475	1.511	4.525		tcga-a6-2677-01a	0.011	0.287	1.511	5.287		tcga-a6-2677-01a
	tcga-a6-2678-01a	0.357	-3.292	1.857	1.708		tcga-a6-2678-01a	0.357	0.919	1.857	5.919		tcga-a6-2678-01a	0.357	-0.712	1.857	4.288		tcga-a6-2678-01a	0.357	-0.992	1.857	4.008		tcga-a6-2678-01a	0.357	2.848	1.857	7.848		tcga-a6-2678-01a	0.357	0.712	1.857	5.712		tcga-a6-2678-01a	0.357	-0.486	1.857	4.514		tcga-a6-2678-01a	0.357	0.885	1.857	5.885		tcga-a6-2678-01a
	tcga-a6-2678-11a	0.427	-2.861	1.927	2.139		tcga-a6-2678-11a	0.427	2.748	1.927	7.748		tcga-a6-2678-11a	0.427	-0.257	1.927	4.743		tcga-a6-2678-11a	0.427	-0.321	1.927	4.679		tcga-a6-2678-11a	0.427	3.223	1.927	8.223		tcga-a6-2678-11a	0.427	0.173	1.927	5.173		tcga-a6-2678-11a	0.427	0.676	1.927	5.676		tcga-a6-2678-11a	0.427	-0.41	1.927	4.59		tcga-a6-2678-11a
	tcga-a6-2679-11a	0.277	-2.361	1.777	2.639		tcga-a6-2679-11a	0.277	1.99	1.777	6.99		tcga-a6-2679-11a	0.277	-0.634	1.777	4.366		tcga-a6-2679-11a	0.277	-0.266	1.777	4.734		tcga-a6-2679-11a	0.277	2.977	1.777	7.977		tcga-a6-2679-11a	0.277	0.295	1.777	5.295		tcga-a6-2679-11a	0.277	0.27	1.777	5.27		tcga-a6-2679-11a	0.277	-0.416	1.777	4.584		tcga-a6-2679-11a
	tcga-a6-2680-11a	0.917	-2.577	2.417	2.423		tcga-a6-2680-11a	0.917	3.913	2.417	8.913		tcga-a6-2680-11a	0.917	-1.443	2.417	3.557		tcga-a6-2680-11a	0.917	-1.829	2.417	3.171		tcga-a6-2680-11a	0.917	2.907	2.417	7.907		tcga-a6-2680-11a	0.917	0.714	2.417	5.714		tcga-a6-2680-11a	0.917	0.298	2.417	5.298		tcga-a6-2680-11a	0.917	-0.647	2.417	4.353		tcga-a6-2680-11a
	tcga-a6-2682-11a	0.209	-2.521	1.709	2.479		tcga-a6-2682-11a	0.209	1.918	1.709	6.918		tcga-a6-2682-11a	0.209	-0.838	1.709	4.162		tcga-a6-2682-11a	0.209	-1.379	1.709	3.621		tcga-a6-2682-11a	0.209	2.995	1.709	7.995		tcga-a6-2682-11a	0.209	0.243	1.709	5.243		tcga-a6-2682-11a	0.209	-0.203	1.709	4.797		tcga-a6-2682-11a	0.209	-0.885	1.709	4.115		tcga-a6-2682-11a
	tcga-a6-2683-01a	0.645	-3.54	2.145	1.46		tcga-a6-2683-01a	0.645	0.946	2.145	5.946		tcga-a6-2683-01a	0.645	-1.912	2.145	3.088		tcga-a6-2683-01a	0.645	-1.506	2.145	3.494		tcga-a6-2683-01a	0.645	1.12	2.145	6.12		tcga-a6-2683-01a	0.645	0.484	2.145	5.484		tcga-a6-2683-01a	0.645	-0.26	2.145	4.74		tcga-a6-2683-01a	0.645	0.478	2.145	5.478		tcga-a6-2683-01a
	tcga-a6-2683-11a	0.239	-2.609	1.739	2.391		tcga-a6-2683-11a	0.239	2.272	1.739	7.272		tcga-a6-2683-11a	0.239	-0.506	1.739	4.494		tcga-a6-2683-11a	0.239	-0.191	1.739	4.809		tcga-a6-2683-11a	0.239	3.071	1.739	8.071		tcga-a6-2683-11a	0.239	0.264	1.739	5.264		tcga-a6-2683-11a	0.239	-0.095	1.739	4.905		tcga-a6-2683-11a	0.239	-0.584	1.739	4.416		tcga-a6-2683-11a
	tcga-a6-2684-11a	0.428	-2.845	1.928	2.155		tcga-a6-2684-11a	0.428	1.688	1.928	6.688		tcga-a6-2684-11a	0.428	-1.111	1.928	3.889		tcga-a6-2684-11a	0.428	-1.097	1.928	3.903		tcga-a6-2684-11a	0.428	3.119	1.928	8.119		tcga-a6-2684-11a	0.428	0.176	1.928	5.176		tcga-a6-2684-11a	0.428	0.422	1.928	5.422		tcga-a6-2684-11a	0.428	-0.07	1.928	4.93		tcga-a6-2684-11a
	tcga-a6-2685-11a	-0.058	-3.415	1.442	1.585		tcga-a6-2685-11a	-0.058	2.2	1.442	7.2		tcga-a6-2685-11a	-0.058	-1.453	1.442	3.547		tcga-a6-2685-11a	-0.058	-1.503	1.442	3.497		tcga-a6-2685-11a	-0.058	2.965	1.442	7.965		tcga-a6-2685-11a	-0.058	0.006	1.442	5.006		tcga-a6-2685-11a	-0.058	-0.538	1.442	4.462		tcga-a6-2685-11a	-0.058	-0.684	1.442	4.316		tcga-a6-2685-11a
	tcga-a6-2686-11a	0.142	-3.263	1.642	1.737		tcga-a6-2686-11a	0.142	2.277	1.642	7.277		tcga-a6-2686-11a	0.142	-1.344	1.642	3.656		tcga-a6-2686-11a	0.142	-1.098	1.642	3.902		tcga-a6-2686-11a	0.142	3.324	1.642	8.324		tcga-a6-2686-11a	0.142	0.721	1.642	5.721		tcga-a6-2686-11a	0.142	0.449	1.642	5.449		tcga-a6-2686-11a	0.142	-0.029	1.642	4.971		tcga-a6-2686-11a
	tcga-a6-3807-01a	0.434	-2.633	1.934	2.367		tcga-a6-3807-01a	0.434	-0.743	1.934	4.257		tcga-a6-3807-01a	0.434	-1.223	1.934	3.777		tcga-a6-3807-01a	0.434	-0.661	1.934	4.339		tcga-a6-3807-01a	0.434	2.126	1.934	7.126		tcga-a6-3807-01a	0.434	0.59	1.934	5.59		tcga-a6-3807-01a	0.434	-0.52	1.934	4.48		tcga-a6-3807-01a	0.434	-0.898	1.934	4.102		tcga-a6-3807-01a
	tcga-a6-3808-01a	0.383	-2.692	1.883	2.308		tcga-a6-3808-01a	0.383	2.422	1.883	7.422		tcga-a6-3808-01a	0.383	-0.189	1.883	4.811		tcga-a6-3808-01a	0.383	0.198	1.883	5.198		tcga-a6-3808-01a	0.383	1.842	1.883	6.842		tcga-a6-3808-01a	0.383	0.973	1.883	5.973		tcga-a6-3808-01a	0.383	-0.422	1.883	4.578		tcga-a6-3808-01a	0.383	0.141	1.883	5.141		tcga-a6-3808-01a
	tcga-a6-3809-01a	-0.059	-2.146	1.441	2.854		tcga-a6-3809-01a	-0.059	1.806	1.441	6.806		tcga-a6-3809-01a	-0.059	-0.494	1.441	4.506		tcga-a6-3809-01a	-0.059	-0.923	1.441	4.077		tcga-a6-3809-01a	-0.059	0.628	1.441	5.628		tcga-a6-3809-01a	-0.059	0.529	1.441	5.529		tcga-a6-3809-01a	-0.059	-0.532	1.441	4.468		tcga-a6-3809-01a	-0.059	1.222	1.441	6.222		tcga-a6-3809-01a
	tcga-a6-3810-01a	-0.104	-2.559	1.396	2.441		tcga-a6-3810-01a	-0.104	0.009	1.396	5.009		tcga-a6-3810-01a	-0.104	-0.056	1.396	4.944		tcga-a6-3810-01a	-0.104	-0.381	1.396	4.619		tcga-a6-3810-01a	-0.104	1.821	1.396	6.821		tcga-a6-3810-01a	-0.104	1.417	1.396	6.417		tcga-a6-3810-01a	-0.104	-0.652	1.396	4.348		tcga-a6-3810-01a	-0.104	-0.039	1.396	4.961		tcga-a6-3810-01a
	tcga-aa-3514-01a	1.093	-3.172	2.593	1.828		tcga-aa-3514-01a	1.093	0.377	2.593	5.377		tcga-aa-3514-01a	1.093	-1.308	2.593	3.692		tcga-aa-3514-01a	1.093	1.313	2.593	6.313		tcga-aa-3514-01a	1.093	0.366	2.593	5.366		tcga-aa-3514-01a	1.093	2.524	2.593	7.524		tcga-aa-3514-01a	1.093	1.229	2.593	6.229		tcga-aa-3514-01a	1.093	1.027	2.593	6.027		tcga-aa-3514-01a
	tcga-aa-3514-11a	-0.086	-2.406	1.414	2.594		tcga-aa-3514-11a	-0.086	1.837	1.414	6.837		tcga-aa-3514-11a	-0.086	-0.871	1.414	4.129		tcga-aa-3514-11a	-0.086	-0.885	1.414	4.115		tcga-aa-3514-11a	-0.086	3.132	1.414	8.132		tcga-aa-3514-11a	-0.086	-0.003	1.414	4.997		tcga-aa-3514-11a	-0.086	0.009	1.414	5.009		tcga-aa-3514-11a	-0.086	0.432	1.414	5.432		tcga-aa-3514-11a
	tcga-aa-3516-01a	-0.04	-2.583	1.46	2.417		tcga-aa-3516-01a	-0.04	-0.111	1.46	4.889		tcga-aa-3516-01a	-0.04	-1.141	1.46	3.859		tcga-aa-3516-01a	-0.04	-1.473	1.46	3.527		tcga-aa-3516-01a	-0.04	1.308	1.46	6.308		tcga-aa-3516-01a	-0.04	0.823	1.46	5.823		tcga-aa-3516-01a	-0.04	0.128	1.46	5.128		tcga-aa-3516-01a	-0.04	0.713	1.46	5.713		tcga-aa-3516-01a
	tcga-aa-3517-01a	-0.112	-3.701	1.388	1.299		tcga-aa-3517-01a	-0.112	0.383	1.388	5.383		tcga-aa-3517-01a	-0.112	-2.122	1.388	2.878		tcga-aa-3517-01a	-0.112	-1.351	1.388	3.649		tcga-aa-3517-01a	-0.112	2.816	1.388	7.816		tcga-aa-3517-01a	-0.112	0.02	1.388	5.02		tcga-aa-3517-01a	-0.112	-0.395	1.388	4.605		tcga-aa-3517-01a	-0.112	-0.152	1.388	4.848		tcga-aa-3517-01a
	tcga-aa-3517-11a	0.209	-2.838	1.709	2.162		tcga-aa-3517-11a	0.209	2.132	1.709	7.132		tcga-aa-3517-11a	0.209	-0.33	1.709	4.67		tcga-aa-3517-11a	0.209	-0.638	1.709	4.362		tcga-aa-3517-11a	0.209	2.978	1.709	7.978		tcga-aa-3517-11a	0.209	0.262	1.709	5.262		tcga-aa-3517-11a	0.209	0.323	1.709	5.323		tcga-aa-3517-11a	0.209	-1.123	1.709	3.877		tcga-aa-3517-11a
	tcga-aa-3518-01a	-0.01	-2.758	1.49	2.242		tcga-aa-3518-01a	-0.01	1.621	1.49	6.621		tcga-aa-3518-01a	-0.01	-0.861	1.49	4.139		tcga-aa-3518-01a	-0.01	-1.834	1.49	3.166		tcga-aa-3518-01a	-0.01	1.683	1.49	6.683		tcga-aa-3518-01a	-0.01	0.393	1.49	5.393		tcga-aa-3518-01a	-0.01	-0.384	1.49	4.616		tcga-aa-3518-01a	-0.01	0.185	1.49	5.185		tcga-aa-3518-01a
	tcga-aa-3518-11a	0.294	-2.296	1.794	2.704		tcga-aa-3518-11a	0.294	2.242	1.794	7.242		tcga-aa-3518-11a	0.294	-0.604	1.794	4.396		tcga-aa-3518-11a	0.294	-0.748	1.794	4.252		tcga-aa-3518-11a	0.294	2.886	1.794	7.886		tcga-aa-3518-11a	0.294	0.504	1.794	5.504		tcga-aa-3518-11a	0.294	-0.016	1.794	4.984		tcga-aa-3518-11a	0.294	-0.926	1.794	4.074		tcga-aa-3518-11a
	tcga-aa-3519-01a	0.18	-2.471	1.68	2.529		tcga-aa-3519-01a	0.18	1.865	1.68	6.865		tcga-aa-3519-01a	0.18	0.222	1.68	5.222		tcga-aa-3519-01a	0.18	-1.616	1.68	3.384		tcga-aa-3519-01a	0.18	1.998	1.68	6.998		tcga-aa-3519-01a	0.18	-0.224	1.68	4.776		tcga-aa-3519-01a	0.18	-2.172	1.68	2.828		tcga-aa-3519-01a	0.18	0.168	1.68	5.168		tcga-aa-3519-01a
	tcga-aa-3520-01a	0.335	-0.025	1.835	4.975		tcga-aa-3520-01a	0.335	2.668	1.835	7.668		tcga-aa-3520-01a	0.335	-0.452	1.835	4.548		tcga-aa-3520-01a	0.335	-0.234	1.835	4.766		tcga-aa-3520-01a	0.335	2.338	1.835	7.338		tcga-aa-3520-01a	0.335	0.663	1.835	5.663		tcga-aa-3520-01a	0.335	-0.446	1.835	4.554		tcga-aa-3520-01a	0.335	-0.209	1.835	4.791		tcga-aa-3520-01a
	tcga-aa-3520-11a	-0.006	-2.687	1.494	2.313		tcga-aa-3520-11a	-0.006	2.29	1.494	7.29		tcga-aa-3520-11a	-0.006	-0.966	1.494	4.034		tcga-aa-3520-11a	-0.006	-0.718	1.494	4.282		tcga-aa-3520-11a	-0.006	3.023	1.494	8.023		tcga-aa-3520-11a	-0.006	0.262	1.494	5.262		tcga-aa-3520-11a	-0.006	-0.653	1.494	4.347		tcga-aa-3520-11a	-0.006	-1.085	1.494	3.915		tcga-aa-3520-11a
	tcga-aa-3521-01a	-0.663	-4.114	0.837	0.886		tcga-aa-3521-01a	-0.663	-0.139	0.837	4.861		tcga-aa-3521-01a	-0.663	-1.885	0.837	3.115		tcga-aa-3521-01a	-0.663	-1.168	0.837	3.832		tcga-aa-3521-01a	-0.663	2.642	0.837	7.642		tcga-aa-3521-01a	-0.663	0.159	0.837	5.159		tcga-aa-3521-01a	-0.663	-0.441	0.837	4.559		tcga-aa-3521-01a	-0.663	-0.567	0.837	4.433		tcga-aa-3521-01a
	tcga-aa-3522-01a	0.416	-2.938	1.916	2.062		tcga-aa-3522-01a	0.416	1.966	1.916	6.966		tcga-aa-3522-01a	0.416	-1.422	1.916	3.578		tcga-aa-3522-01a	0.416	-1.927	1.916	3.073		tcga-aa-3522-01a	0.416	1.952	1.916	6.952		tcga-aa-3522-01a	0.416	0.418	1.916	5.418		tcga-aa-3522-01a	0.416	-0.276	1.916	4.724		tcga-aa-3522-01a	0.416	-0.73	1.916	4.27		tcga-aa-3522-01a
	tcga-aa-3522-11a	0.064	-2.69	1.564	2.31		tcga-aa-3522-11a	0.064	2.47	1.564	7.47		tcga-aa-3522-11a	0.064	-0.576	1.564	4.424		tcga-aa-3522-11a	0.064	-0.03	1.564	4.97		tcga-aa-3522-11a	0.064	3.101	1.564	8.101		tcga-aa-3522-11a	0.064	-0.064	1.564	4.936		tcga-aa-3522-11a	0.064	-0.009	1.564	4.991		tcga-aa-3522-11a	0.064	-0.788	1.564	4.212		tcga-aa-3522-11a
	tcga-aa-3524-01a	0.135	-3.127	1.635	1.873		tcga-aa-3524-01a	0.135	0.782	1.635	5.782		tcga-aa-3524-01a	0.135	-1.668	1.635	3.332		tcga-aa-3524-01a	0.135	-1.107	1.635	3.893		tcga-aa-3524-01a	0.135	1.736	1.635	6.736		tcga-aa-3524-01a	0.135	0.917	1.635	5.917		tcga-aa-3524-01a	0.135	-0.627	1.635	4.373		tcga-aa-3524-01a	0.135	1.373	1.635	6.373		tcga-aa-3524-01a
	tcga-aa-3525-01a	0.156	-2.921	1.656	2.079		tcga-aa-3525-01a	0.156	0.887	1.656	5.887		tcga-aa-3525-01a	0.156	-0.962	1.656	4.038		tcga-aa-3525-01a	0.156	-2.096	1.656	2.904		tcga-aa-3525-01a	0.156	2.019	1.656	7.019		tcga-aa-3525-01a	0.156	0.237	1.656	5.237		tcga-aa-3525-01a	0.156	-0.295	1.656	4.705		tcga-aa-3525-01a	0.156	0.231	1.656	5.231		tcga-aa-3525-01a
	tcga-aa-3525-11a	0.021	-3.002	1.521	1.998		tcga-aa-3525-11a	0.021	1.984	1.521	6.984		tcga-aa-3525-11a	0.021	-1.016	1.521	3.984		tcga-aa-3525-11a	0.021	-0.947	1.521	4.053		tcga-aa-3525-11a	0.021	2.74	1.521	7.74		tcga-aa-3525-11a	0.021	0.33	1.521	5.33		tcga-aa-3525-11a	0.021	-0.134	1.521	4.866		tcga-aa-3525-11a	0.021	-0.399	1.521	4.601		tcga-aa-3525-11a
	tcga-aa-3526-01a	-0.071	-3.288	1.429	1.712		tcga-aa-3526-01a	-0.071	1.99	1.429	6.99		tcga-aa-3526-01a	-0.071	-2.278	1.429	2.722		tcga-aa-3526-01a	-0.071	-1.435	1.429	3.565		tcga-aa-3526-01a	-0.071	1.688	1.429	6.688		tcga-aa-3526-01a	-0.071	0.347	1.429	5.347		tcga-aa-3526-01a	-0.071	-0.366	1.429	4.634		tcga-aa-3526-01a	-0.071	-0.384	1.429	4.616		tcga-aa-3526-01a
	tcga-aa-3527-01a	0.135	-3.736	1.635	1.264		tcga-aa-3527-01a	0.135	3.511	1.635	8.511		tcga-aa-3527-01a	0.135	-1.853	1.635	3.147		tcga-aa-3527-01a	0.135	-1.565	1.635	3.435		tcga-aa-3527-01a	0.135	1.518	1.635	6.518		tcga-aa-3527-01a	0.135	0.288	1.635	5.288		tcga-aa-3527-01a	0.135	-0.784	1.635	4.216		tcga-aa-3527-01a	0.135	0.615	1.635	5.615		tcga-aa-3527-01a
	tcga-aa-3527-11a	-0.009	-1.821	1.491	3.179		tcga-aa-3527-11a	-0.009	1.676	1.491	6.676		tcga-aa-3527-11a	-0.009	-0.296	1.491	4.704		tcga-aa-3527-11a	-0.009	-0.765	1.491	4.235		tcga-aa-3527-11a	-0.009	2.313	1.491	7.313		tcga-aa-3527-11a	-0.009	0.403	1.491	5.403		tcga-aa-3527-11a	-0.009	0.094	1.491	5.094		tcga-aa-3527-11a	-0.009	-0.735	1.491	4.265		tcga-aa-3527-11a
	tcga-aa-3529-01a	0.044	-3.444	1.544	1.556		tcga-aa-3529-01a	0.044	4.117	1.544	9.117		tcga-aa-3529-01a	0.044	-0.7	1.544	4.3		tcga-aa-3529-01a	0.044	-2.016	1.544	2.984		tcga-aa-3529-01a	0.044	2.09	1.544	7.09		tcga-aa-3529-01a	0.044	0.508	1.544	5.508		tcga-aa-3529-01a	0.044	-0.15	1.544	4.85		tcga-aa-3529-01a	0.044	0.522	1.544	5.522		tcga-aa-3529-01a
	tcga-aa-3530-01a	0.181	-2.249	1.681	2.751		tcga-aa-3530-01a	0.181	-0.31	1.681	4.69		tcga-aa-3530-01a	0.181	-1.548	1.681	3.452		tcga-aa-3530-01a	0.181	-1.703	1.681	3.297		tcga-aa-3530-01a	0.181	2.241	1.681	7.241		tcga-aa-3530-01a	0.181	-0.15	1.681	4.85		tcga-aa-3530-01a	0.181	-0.421	1.681	4.579		tcga-aa-3530-01a	0.181	-0.356	1.681	4.644		tcga-aa-3530-01a
	tcga-aa-3531-01a	-0.144	-4.565	1.356	0.435		tcga-aa-3531-01a	-0.144	3.396	1.356	8.396		tcga-aa-3531-01a	-0.144	-1.663	1.356	3.337		tcga-aa-3531-01a	-0.144	-2.205	1.356	2.795		tcga-aa-3531-01a	-0.144	2.526	1.356	7.526		tcga-aa-3531-01a	-0.144	-0.203	1.356	4.797		tcga-aa-3531-01a	-0.144	-0.71	1.356	4.29		tcga-aa-3531-01a	-0.144	0.07	1.356	5.07		tcga-aa-3531-01a
	tcga-aa-3531-11a	0.49	-3.63	1.99	1.37		tcga-aa-3531-11a	0.49	2.096	1.99	7.096		tcga-aa-3531-11a	0.49	-0.266	1.99	4.734		tcga-aa-3531-11a	0.49	-0.763	1.99	4.237		tcga-aa-3531-11a	0.49	4.042	1.99	9.042		tcga-aa-3531-11a	0.49	0.484	1.99	5.484		tcga-aa-3531-11a	0.49	0.488	1.99	5.488		tcga-aa-3531-11a	0.49	-0.669	1.99	4.331		tcga-aa-3531-11a
	tcga-aa-3532-01a	-0.041	-4.224	1.459	0.776		tcga-aa-3532-01a	-0.041	-0.853	1.459	4.147		tcga-aa-3532-01a	-0.041	-1.077	1.459	3.923		tcga-aa-3532-01a	-0.041	-0.548	1.459	4.452		tcga-aa-3532-01a	-0.041	3.504	1.459	8.504		tcga-aa-3532-01a	-0.041	0.761	1.459	5.761		tcga-aa-3532-01a	-0.041	-0.511	1.459	4.489		tcga-aa-3532-01a	-0.041	-0.006	1.459	4.994		tcga-aa-3532-01a
	tcga-aa-3534-01a	-0.436	-3.109	1.064	1.891		tcga-aa-3534-01a	-0.436	3.7	1.064	8.7		tcga-aa-3534-01a	-0.436	-0.842	1.064	4.158		tcga-aa-3534-01a	-0.436	-0.983	1.064	4.017		tcga-aa-3534-01a	-0.436	2.949	1.064	7.949		tcga-aa-3534-01a	-0.436	0.572	1.064	5.572		tcga-aa-3534-01a	-0.436	-0.377	1.064	4.623		tcga-aa-3534-01a	-0.436	0.103	1.064	5.103		tcga-aa-3534-01a
	tcga-aa-3534-11a	0.124	-2.983	1.624	2.017		tcga-aa-3534-11a	0.124	1.982	1.624	6.982		tcga-aa-3534-11a	0.124	-0.342	1.624	4.658		tcga-aa-3534-11a	0.124	-0.445	1.624	4.555		tcga-aa-3534-11a	0.124	3.215	1.624	8.215		tcga-aa-3534-11a	0.124	0.312	1.624	5.312		tcga-aa-3534-11a	0.124	0.264	1.624	5.264		tcga-aa-3534-11a	0.124	-1.018	1.624	3.982		tcga-aa-3534-11a
	tcga-aa-3538-01a	-0.273	-3.874	1.227	1.126		tcga-aa-3538-01a	-0.273	1.631	1.227	6.631		tcga-aa-3538-01a	-0.273	-0.916	1.227	4.084		tcga-aa-3538-01a	-0.273	-0.707	1.227	4.293		tcga-aa-3538-01a	-0.273	2.199	1.227	7.199		tcga-aa-3538-01a	-0.273	0.364	1.227	5.364		tcga-aa-3538-01a	-0.273	-0.7	1.227	4.3		tcga-aa-3538-01a	-0.273	-0.187	1.227	4.813		tcga-aa-3538-01a
	tcga-aa-3542-01a	-0.043	-3.035	1.457	1.965		tcga-aa-3542-01a	-0.043	3.217	1.457	8.217		tcga-aa-3542-01a	-0.043	-2.02	1.457	2.98		tcga-aa-3542-01a	-0.043	-1.359	1.457	3.641		tcga-aa-3542-01a	-0.043	1.369	1.457	6.369		tcga-aa-3542-01a	-0.043	0.79	1.457	5.79		tcga-aa-3542-01a	-0.043	-1.143	1.457	3.857		tcga-aa-3542-01a	-0.043	1.184	1.457	6.184		tcga-aa-3542-01a
	tcga-aa-3543-01a	0.164	-1.962	1.664	3.038		tcga-aa-3543-01a	0.164	3.811	1.664	8.811		tcga-aa-3543-01a	0.164	-0.825	1.664	4.175		tcga-aa-3543-01a	0.164	-1.172	1.664	3.828		tcga-aa-3543-01a	0.164	1.738	1.664	6.738		tcga-aa-3543-01a	0.164	0.201	1.664	5.201		tcga-aa-3543-01a	0.164	-0.23	1.664	4.77		tcga-aa-3543-01a	0.164	-0.339	1.664	4.661		tcga-aa-3543-01a
	tcga-aa-3544-01a	-0.272	-3.423	1.228	1.577		tcga-aa-3544-01a	-0.272	-2.144	1.228	2.856		tcga-aa-3544-01a	-0.272	-2.386	1.228	2.614		tcga-aa-3544-01a	-0.272	-2.775	1.228	2.225		tcga-aa-3544-01a	-0.272	2.598	1.228	7.598		tcga-aa-3544-01a	-0.272	0.125	1.228	5.125		tcga-aa-3544-01a	-0.272	-0.762	1.228	4.238		tcga-aa-3544-01a	-0.272	-0.589	1.228	4.411		tcga-aa-3544-01a
	tcga-aa-3548-01a	0.153	0.609	1.653	5.609		tcga-aa-3548-01a	0.153	4.323	1.653	9.323		tcga-aa-3548-01a	0.153	-1.319	1.653	3.681		tcga-aa-3548-01a	0.153	-1	1.653	4		tcga-aa-3548-01a	0.153	2.567	1.653	7.567		tcga-aa-3548-01a	0.153	0.157	1.653	5.157		tcga-aa-3548-01a	0.153	-0.818	1.653	4.182		tcga-aa-3548-01a	0.153	-0.205	1.653	4.795		tcga-aa-3548-01a
	tcga-aa-3549-01a	0.028	-3.42	1.528	1.58		tcga-aa-3549-01a	0.028	1.07	1.528	6.07		tcga-aa-3549-01a	0.028	-0.65	1.528	4.35		tcga-aa-3549-01a	0.028	-0.787	1.528	4.213		tcga-aa-3549-01a	0.028	2.477	1.528	7.477		tcga-aa-3549-01a	0.028	-0.106	1.528	4.894		tcga-aa-3549-01a	0.028	-0.306	1.528	4.694		tcga-aa-3549-01a	0.028	-0.568	1.528	4.432		tcga-aa-3549-01a
	tcga-aa-3552-01a	-0.102	-4.359	1.398	0.641		tcga-aa-3552-01a	-0.102	1.359	1.398	6.359		tcga-aa-3552-01a	-0.102	-1.462	1.398	3.538		tcga-aa-3552-01a	-0.102	-1.122	1.398	3.878		tcga-aa-3552-01a	-0.102	2.906	1.398	7.906		tcga-aa-3552-01a	-0.102	0.324	1.398	5.324		tcga-aa-3552-01a	-0.102	-0.438	1.398	4.562		tcga-aa-3552-01a	-0.102	-0.594	1.398	4.406		tcga-aa-3552-01a
	tcga-aa-3553-01a	-0.495	-3.485	1.005	1.515		tcga-aa-3553-01a	-0.495	-0.738	1.005	4.262		tcga-aa-3553-01a	-0.495	-1.175	1.005	3.825		tcga-aa-3553-01a	-0.495	-1.345	1.005	3.655		tcga-aa-3553-01a	-0.495	2.475	1.005	7.475		tcga-aa-3553-01a	-0.495	0.701	1.005	5.701		tcga-aa-3553-01a	-0.495	-0.989	1.005	4.011		tcga-aa-3553-01a	-0.495	0.358	1.005	5.358		tcga-aa-3553-01a
	tcga-aa-3554-01a	0.175	-3.309	1.675	1.691		tcga-aa-3554-01a	0.175	3.825	1.675	8.825		tcga-aa-3554-01a	0.175	-0.523	1.675	4.477		tcga-aa-3554-01a	0.175	-0.111	1.675	4.889		tcga-aa-3554-01a	0.175	2.673	1.675	7.673		tcga-aa-3554-01a	0.175	0.41	1.675	5.41		tcga-aa-3554-01a	0.175	0.068	1.675	5.068		tcga-aa-3554-01a	0.175	-0.351	1.675	4.649		tcga-aa-3554-01a
	tcga-aa-3555-01a	-0.24	-4.005	1.26	0.995		tcga-aa-3555-01a	-0.24	2.697	1.26	7.697		tcga-aa-3555-01a	-0.24	-0.518	1.26	4.482		tcga-aa-3555-01a	-0.24	-0.769	1.26	4.231		tcga-aa-3555-01a	-0.24	3.038	1.26	8.038		tcga-aa-3555-01a	-0.24	0.447	1.26	5.447		tcga-aa-3555-01a	-0.24	-0.228	1.26	4.772		tcga-aa-3555-01a	-0.24	-0.012	1.26	4.988		tcga-aa-3555-01a
	tcga-aa-3556-01a	0.568	-3.371	2.068	1.629		tcga-aa-3556-01a	0.568	2.175	2.068	7.175		tcga-aa-3556-01a	0.568	-1.408	2.068	3.592		tcga-aa-3556-01a	0.568	-1.492	2.068	3.508		tcga-aa-3556-01a	0.568	2.405	2.068	7.405		tcga-aa-3556-01a	0.568	0.366	2.068	5.366		tcga-aa-3556-01a	0.568	-0.223	2.068	4.777		tcga-aa-3556-01a	0.568	0.383	2.068	5.383		tcga-aa-3556-01a
	tcga-aa-3558-01a	-0.195	-3.087	1.305	1.913		tcga-aa-3558-01a	-0.195	0.438	1.305	5.438		tcga-aa-3558-01a	-0.195	-1.673	1.305	3.327		tcga-aa-3558-01a	-0.195	-2.108	1.305	2.892		tcga-aa-3558-01a	-0.195	2.142	1.305	7.142		tcga-aa-3558-01a	-0.195	0.427	1.305	5.427		tcga-aa-3558-01a	-0.195	-0.902	1.305	4.098		tcga-aa-3558-01a	-0.195	0.22	1.305	5.22		tcga-aa-3558-01a
	tcga-aa-3560-01a	0.425	-3.493	1.925	1.507		tcga-aa-3560-01a	0.425	2.308	1.925	7.308		tcga-aa-3560-01a	0.425	-1.065	1.925	3.935		tcga-aa-3560-01a	0.425	-1.044	1.925	3.956		tcga-aa-3560-01a	0.425	1.35	1.925	6.35		tcga-aa-3560-01a	0.425	0.516	1.925	5.516		tcga-aa-3560-01a	0.425	-0.234	1.925	4.766		tcga-aa-3560-01a	0.425	0.25	1.925	5.25		tcga-aa-3560-01a
	tcga-aa-3561-01a	0.246	0.209	1.746	5.209		tcga-aa-3561-01a	0.246	1.713	1.746	6.713		tcga-aa-3561-01a	0.246	-1.702	1.746	3.298		tcga-aa-3561-01a	0.246	-1.494	1.746	3.506		tcga-aa-3561-01a	0.246	2.196	1.746	7.196		tcga-aa-3561-01a	0.246	0.448	1.746	5.448		tcga-aa-3561-01a	0.246	-0.85	1.746	4.15		tcga-aa-3561-01a	0.246	0.113	1.746	5.113		tcga-aa-3561-01a
	tcga-aa-3562-01a	-0.621	-3.489	0.879	1.511		tcga-aa-3562-01a	-0.621	0.991	0.879	5.991		tcga-aa-3562-01a	-0.621	-1.136	0.879	3.864		tcga-aa-3562-01a	-0.621	-1.024	0.879	3.976		tcga-aa-3562-01a	-0.621	2.184	0.879	7.184		tcga-aa-3562-01a	-0.621	0.397	0.879	5.397		tcga-aa-3562-01a	-0.621	-0.065	0.879	4.935		tcga-aa-3562-01a	-0.621	-0.322	0.879	4.678		tcga-aa-3562-01a
	tcga-aa-3664-01a	-0.438	-2.523	1.062	2.477		tcga-aa-3664-01a	-0.438	1.832	1.062	6.832		tcga-aa-3664-01a	-0.438	-1.559	1.062	3.441		tcga-aa-3664-01a	-0.438	-1.955	1.062	3.045		tcga-aa-3664-01a	-0.438	1.679	1.062	6.679		tcga-aa-3664-01a	-0.438	0.329	1.062	5.329		tcga-aa-3664-01a	-0.438	-0.633	1.062	4.367		tcga-aa-3664-01a	-0.438	-0.144	1.062	4.856		tcga-aa-3664-01a
	tcga-aa-3666-01a	0.248	-1.733	1.748	3.267		tcga-aa-3666-01a	0.248	0.181	1.748	5.181		tcga-aa-3666-01a	0.248	-1.187	1.748	3.813		tcga-aa-3666-01a	0.248	-1.823	1.748	3.177		tcga-aa-3666-01a	0.248	1.395	1.748	6.395		tcga-aa-3666-01a	0.248	0.87	1.748	5.87		tcga-aa-3666-01a	0.248	-1.324	1.748	3.676		tcga-aa-3666-01a	0.248	0.366	1.748	5.366		tcga-aa-3666-01a
	tcga-aa-3667-01a	-0.077	-2.765	1.423	2.235		tcga-aa-3667-01a	-0.077	-0.456	1.423	4.544		tcga-aa-3667-01a	-0.077	-1.715	1.423	3.285		tcga-aa-3667-01a	-0.077	-1.745	1.423	3.255		tcga-aa-3667-01a	-0.077	2.287	1.423	7.287		tcga-aa-3667-01a	-0.077	0.563	1.423	5.563		tcga-aa-3667-01a	-0.077	-0.813	1.423	4.187		tcga-aa-3667-01a	-0.077	0.455	1.423	5.455		tcga-aa-3667-01a
	tcga-aa-3672-01a	-0.115	-2.455	1.385	2.545		tcga-aa-3672-01a	-0.115	2.273	1.385	7.273		tcga-aa-3672-01a	-0.115	-0.92	1.385	4.08		tcga-aa-3672-01a	-0.115	-1.954	1.385	3.046		tcga-aa-3672-01a	-0.115	1.921	1.385	6.921		tcga-aa-3672-01a	-0.115	0.186	1.385	5.186		tcga-aa-3672-01a	-0.115	-0.8	1.385	4.2		tcga-aa-3672-01a	-0.115	0.68	1.385	5.68		tcga-aa-3672-01a
	tcga-aa-3673-01a	0.284	-2.234	1.784	2.766		tcga-aa-3673-01a	0.284	1.775	1.784	6.775		tcga-aa-3673-01a	0.284	-1.279	1.784	3.721		tcga-aa-3673-01a	0.284	-1.315	1.784	3.685		tcga-aa-3673-01a	0.284	2.864	1.784	7.864		tcga-aa-3673-01a	0.284	0.398	1.784	5.398		tcga-aa-3673-01a	0.284	-0.734	1.784	4.266		tcga-aa-3673-01a	0.284	0.088	1.784	5.088		tcga-aa-3673-01a
	tcga-aa-3675-01a	-0.079	-0.492	1.421	4.508		tcga-aa-3675-01a	-0.079	1	1.421	6		tcga-aa-3675-01a	-0.079	-1.399	1.421	3.601		tcga-aa-3675-01a	-0.079	-0.894	1.421	4.106		tcga-aa-3675-01a	-0.079	1.885	1.421	6.885		tcga-aa-3675-01a	-0.079	0.809	1.421	5.809		tcga-aa-3675-01a	-0.079	-0.604	1.421	4.396		tcga-aa-3675-01a	-0.079	0.206	1.421	5.206		tcga-aa-3675-01a
	tcga-aa-3678-01a	-0.105	-3.268	1.395	1.732		tcga-aa-3678-01a	-0.105	1.648	1.395	6.648		tcga-aa-3678-01a	-0.105	-1.436	1.395	3.564		tcga-aa-3678-01a	-0.105	-1.429	1.395	3.571		tcga-aa-3678-01a	-0.105	3.069	1.395	8.069		tcga-aa-3678-01a	-0.105	0.375	1.395	5.375		tcga-aa-3678-01a	-0.105	-0.383	1.395	4.617		tcga-aa-3678-01a	-0.105	0.295	1.395	5.295		tcga-aa-3678-01a
	tcga-aa-3679-01a	-0.371	-2.585	1.129	2.415		tcga-aa-3679-01a	-0.371	-1.067	1.129	3.933		tcga-aa-3679-01a	-0.371	-0.918	1.129	4.082		tcga-aa-3679-01a	-0.371	-0.895	1.129	4.105		tcga-aa-3679-01a	-0.371	2.468	1.129	7.468		tcga-aa-3679-01a	-0.371	0.798	1.129	5.798		tcga-aa-3679-01a	-0.371	-0.542	1.129	4.458		tcga-aa-3679-01a	-0.371	0.889	1.129	5.889		tcga-aa-3679-01a
	tcga-aa-3680-01a	0.177	-2.957	1.677	2.043		tcga-aa-3680-01a	0.177	2.026	1.677	7.026		tcga-aa-3680-01a	0.177	-1.943	1.677	3.057		tcga-aa-3680-01a	0.177	-1.992	1.677	3.008		tcga-aa-3680-01a	0.177	2.665	1.677	7.665		tcga-aa-3680-01a	0.177	0.196	1.677	5.196		tcga-aa-3680-01a	0.177	-0.98	1.677	4.02		tcga-aa-3680-01a	0.177	-0.918	1.677	4.082		tcga-aa-3680-01a
	tcga-aa-3681-01a	0.351	-2.696	1.851	2.304		tcga-aa-3681-01a	0.351	0.831	1.851	5.831		tcga-aa-3681-01a	0.351	-1.67	1.851	3.33		tcga-aa-3681-01a	0.351	-1.567	1.851	3.433		tcga-aa-3681-01a	0.351	2.009	1.851	7.009		tcga-aa-3681-01a	0.351	0.371	1.851	5.371		tcga-aa-3681-01a	0.351	-0.776	1.851	4.224		tcga-aa-3681-01a	0.351	-0.312	1.851	4.688		tcga-aa-3681-01a
	tcga-aa-3684-01a	0.331	-2.967	1.831	2.033		tcga-aa-3684-01a	0.331	2.167	1.831	7.167		tcga-aa-3684-01a	0.331	-0.609	1.831	4.391		tcga-aa-3684-01a	0.331	0.305	1.831	5.305		tcga-aa-3684-01a	0.331	2.328	1.831	7.328		tcga-aa-3684-01a	0.331	0.858	1.831	5.858		tcga-aa-3684-01a	0.331	-0.565	1.831	4.435		tcga-aa-3684-01a	0.331	-0.4	1.831	4.6		tcga-aa-3684-01a
	tcga-aa-3685-01a	0.187	-2.043	1.687	2.957		tcga-aa-3685-01a	0.187	2.636	1.687	7.636		tcga-aa-3685-01a	0.187	-0.901	1.687	4.099		tcga-aa-3685-01a	0.187	-1.402	1.687	3.598		tcga-aa-3685-01a	0.187	0.35	1.687	5.35		tcga-aa-3685-01a	0.187	1.189	1.687	6.189		tcga-aa-3685-01a	0.187	-0.401	1.687	4.599		tcga-aa-3685-01a	0.187	1.039	1.687	6.039		tcga-aa-3685-01a
	tcga-aa-3688-01a	-0.254	-3.209	1.246	1.791		tcga-aa-3688-01a	-0.254	-0.361	1.246	4.639		tcga-aa-3688-01a	-0.254	-1.604	1.246	3.396		tcga-aa-3688-01a	-0.254	-1.434	1.246	3.566		tcga-aa-3688-01a	-0.254	2.601	1.246	7.601		tcga-aa-3688-01a	-0.254	0.372	1.246	5.372		tcga-aa-3688-01a	-0.254	-0.687	1.246	4.313		tcga-aa-3688-01a	-0.254	0.734	1.246	5.734		tcga-aa-3688-01a
	tcga-aa-3692-01a	0.08	-2.673	1.58	2.327		tcga-aa-3692-01a	0.08	2.207	1.58	7.207		tcga-aa-3692-01a	0.08	-0.887	1.58	4.113		tcga-aa-3692-01a	0.08	-1.2	1.58	3.8		tcga-aa-3692-01a	0.08	2.133	1.58	7.133		tcga-aa-3692-01a	0.08	0.675	1.58	5.675		tcga-aa-3692-01a	0.08	-0.351	1.58	4.649		tcga-aa-3692-01a	0.08	0.639	1.58	5.639		tcga-aa-3692-01a
	tcga-aa-3693-01a	0.062	-2.298	1.562	2.702		tcga-aa-3693-01a	0.062	-0.382	1.562	4.618		tcga-aa-3693-01a	0.062	-1.757	1.562	3.243		tcga-aa-3693-01a	0.062	-2.062	1.562	2.938		tcga-aa-3693-01a	0.062	2.419	1.562	7.419		tcga-aa-3693-01a	0.062	0.721	1.562	5.721		tcga-aa-3693-01a	0.062	-0.406	1.562	4.594		tcga-aa-3693-01a	0.062	0.499	1.562	5.499		tcga-aa-3693-01a
	tcga-aa-3695-01a	-0.017	-3.313	1.483	1.687		tcga-aa-3695-01a	-0.017	0.253	1.483	5.253		tcga-aa-3695-01a	-0.017	-1.024	1.483	3.976		tcga-aa-3695-01a	-0.017	-1.28	1.483	3.72		tcga-aa-3695-01a	-0.017	2.942	1.483	7.942		tcga-aa-3695-01a	-0.017	0.299	1.483	5.299		tcga-aa-3695-01a	-0.017	-0.792	1.483	4.208		tcga-aa-3695-01a	-0.017	0.929	1.483	5.929		tcga-aa-3695-01a
	tcga-aa-3696-01a	-0.11	-2.728	1.39	2.272		tcga-aa-3696-01a	-0.11	2.345	1.39	7.345		tcga-aa-3696-01a	-0.11	-1.605	1.39	3.395		tcga-aa-3696-01a	-0.11	-1.319	1.39	3.681		tcga-aa-3696-01a	-0.11	2.074	1.39	7.074		tcga-aa-3696-01a	-0.11	0.17	1.39	5.17		tcga-aa-3696-01a	-0.11	-0.79	1.39	4.21		tcga-aa-3696-01a	-0.11	-0.293	1.39	4.707		tcga-aa-3696-01a
	tcga-aa-3710-01a	0.162	-2.384	1.662	2.616		tcga-aa-3710-01a	0.162	2.942	1.662	7.942		tcga-aa-3710-01a	0.162	-1.057	1.662	3.943		tcga-aa-3710-01a	0.162	-0.609	1.662	4.391		tcga-aa-3710-01a	0.162	1.611	1.662	6.611		tcga-aa-3710-01a	0.162	0.525	1.662	5.525		tcga-aa-3710-01a	0.162	-0.245	1.662	4.755		tcga-aa-3710-01a	0.162	0.527	1.662	5.527		tcga-aa-3710-01a
	tcga-aa-3715-01a	0.061	0.343	1.561	5.343		tcga-aa-3715-01a	0.061	2.109	1.561	7.109		tcga-aa-3715-01a	0.061	-0.327	1.561	4.673		tcga-aa-3715-01a	0.061	0.212	1.561	5.212		tcga-aa-3715-01a	0.061	0.917	1.561	5.917		tcga-aa-3715-01a	0.061	0.797	1.561	5.797		tcga-aa-3715-01a	0.061	-0.116	1.561	4.884		tcga-aa-3715-01a	0.061	0.039	1.561	5.039		tcga-aa-3715-01a
	tcga-aa-3811-01a	-0.965	-3.136	0.535	1.864		tcga-aa-3811-01a	-0.965	0.663	0.535	5.663		tcga-aa-3811-01a	-0.965	-1.309	0.535	3.691		tcga-aa-3811-01a	-0.965	-1.614	0.535	3.386		tcga-aa-3811-01a	-0.965	1.531	0.535	6.531		tcga-aa-3811-01a	-0.965	0.296	0.535	5.296		tcga-aa-3811-01a	-0.965	-0.318	0.535	4.682		tcga-aa-3811-01a	-0.965	-0.274	0.535	4.726		tcga-aa-3811-01a
	tcga-aa-3812-01a	-0.063	-2.918	1.437	2.082		tcga-aa-3812-01a	-0.063	1.093	1.437	6.093		tcga-aa-3812-01a	-0.063	-0.474	1.437	4.526		tcga-aa-3812-01a	-0.063	-0.811	1.437	4.189		tcga-aa-3812-01a	-0.063	2.387	1.437	7.387		tcga-aa-3812-01a	-0.063	0.727	1.437	5.727		tcga-aa-3812-01a	-0.063	-0.688	1.437	4.312		tcga-aa-3812-01a	-0.063	-0.303	1.437	4.697		tcga-aa-3812-01a
	tcga-aa-3814-01a	-0.028	-2.636	1.472	2.364		tcga-aa-3814-01a	-0.028	0.764	1.472	5.764		tcga-aa-3814-01a	-0.028	-0.759	1.472	4.241		tcga-aa-3814-01a	-0.028	-0.725	1.472	4.275		tcga-aa-3814-01a	-0.028	2.535	1.472	7.535		tcga-aa-3814-01a	-0.028	1.027	1.472	6.027		tcga-aa-3814-01a	-0.028	-0.615	1.472	4.385		tcga-aa-3814-01a	-0.028	0.245	1.472	5.245		tcga-aa-3814-01a
	tcga-aa-3815-01a	0.061	-2.683	1.561	2.317		tcga-aa-3815-01a	0.061	2.349	1.561	7.349		tcga-aa-3815-01a	0.061	-0.923	1.561	4.077		tcga-aa-3815-01a	0.061	-1.188	1.561	3.812		tcga-aa-3815-01a	0.061	1.655	1.561	6.655		tcga-aa-3815-01a	0.061	0.221	1.561	5.221		tcga-aa-3815-01a	0.061	-0.514	1.561	4.486		tcga-aa-3815-01a	0.061	0.512	1.561	5.512		tcga-aa-3815-01a
	tcga-aa-3818-01a	-0.099	-1.543	1.401	3.457		tcga-aa-3818-01a	-0.099	1.378	1.401	6.378		tcga-aa-3818-01a	-0.099	-2.181	1.401	2.819		tcga-aa-3818-01a	-0.099	-2.168	1.401	2.832		tcga-aa-3818-01a	-0.099	2.544	1.401	7.544		tcga-aa-3818-01a	-0.099	0.684	1.401	5.684		tcga-aa-3818-01a	-0.099	-0.668	1.401	4.332		tcga-aa-3818-01a	-0.099	0.093	1.401	5.093		tcga-aa-3818-01a
	tcga-aa-3819-01a	0.009	-3.123	1.509	1.877		tcga-aa-3819-01a	0.009	0.112	1.509	5.112		tcga-aa-3819-01a	0.009	-1.715	1.509	3.285		tcga-aa-3819-01a	0.009	-1.125	1.509	3.875		tcga-aa-3819-01a	0.009	2.562	1.509	7.562		tcga-aa-3819-01a	0.009	0.426	1.509	5.426		tcga-aa-3819-01a	0.009	-0.436	1.509	4.564		tcga-aa-3819-01a	0.009	-0.075	1.509	4.925		tcga-aa-3819-01a
	tcga-aa-3821-01a	0.076	-2.918	1.576	2.082		tcga-aa-3821-01a	0.076	0.76	1.576	5.76		tcga-aa-3821-01a	0.076	-1.22	1.576	3.78		tcga-aa-3821-01a	0.076	-0.586	1.576	4.414		tcga-aa-3821-01a	0.076	2.335	1.576	7.335		tcga-aa-3821-01a	0.076	0.366	1.576	5.366		tcga-aa-3821-01a	0.076	-0.433	1.576	4.567		tcga-aa-3821-01a	0.076	0.154	1.576	5.154		tcga-aa-3821-01a
	tcga-aa-3831-01a	-0.151	-2.814	1.349	2.186		tcga-aa-3831-01a	-0.151	0.336	1.349	5.336		tcga-aa-3831-01a	-0.151	-1.347	1.349	3.653		tcga-aa-3831-01a	-0.151	-0.774	1.349	4.226		tcga-aa-3831-01a	-0.151	2.518	1.349	7.518		tcga-aa-3831-01a	-0.151	0.477	1.349	5.477		tcga-aa-3831-01a	-0.151	-0.8	1.349	4.2		tcga-aa-3831-01a	-0.151	0.57	1.349	5.57		tcga-aa-3831-01a
	tcga-aa-3833-01a	0.049	-2.782	1.549	2.218		tcga-aa-3833-01a	0.049	1.061	1.549	6.061		tcga-aa-3833-01a	0.049	-0.172	1.549	4.828		tcga-aa-3833-01a	0.049	-0.528	1.549	4.472		tcga-aa-3833-01a	0.049	2.018	1.549	7.018		tcga-aa-3833-01a	0.049	0.863	1.549	5.863		tcga-aa-3833-01a	0.049	-0.252	1.549	4.748		tcga-aa-3833-01a	0.049	0.202	1.549	5.202		tcga-aa-3833-01a
	tcga-aa-3837-01a	0.018	-2.691	1.518	2.309		tcga-aa-3837-01a	0.018	0.549	1.518	5.549		tcga-aa-3837-01a	0.018	-0.659	1.518	4.341		tcga-aa-3837-01a	0.018	-1.074	1.518	3.926		tcga-aa-3837-01a	0.018	2.172	1.518	7.172		tcga-aa-3837-01a	0.018	0.282	1.518	5.282		tcga-aa-3837-01a	0.018	-0.413	1.518	4.587		tcga-aa-3837-01a	0.018	-0.309	1.518	4.691		tcga-aa-3837-01a
	tcga-aa-3841-01a	-0.291	-2.66	1.209	2.34		tcga-aa-3841-01a	-0.291	-0.379	1.209	4.621		tcga-aa-3841-01a	-0.291	-1.281	1.209	3.719		tcga-aa-3841-01a	-0.291	-1.161	1.209	3.839		tcga-aa-3841-01a	-0.291	2.734	1.209	7.734		tcga-aa-3841-01a	-0.291	0.383	1.209	5.383		tcga-aa-3841-01a	-0.291	-0.567	1.209	4.433		tcga-aa-3841-01a	-0.291	0.053	1.209	5.053		tcga-aa-3841-01a
	tcga-aa-3842-01a	-0.12	-2.729	1.38	2.271		tcga-aa-3842-01a	-0.12	3.388	1.38	8.388		tcga-aa-3842-01a	-0.12	-0.606	1.38	4.394		tcga-aa-3842-01a	-0.12	-0.78	1.38	4.22		tcga-aa-3842-01a	-0.12	2.347	1.38	7.347		tcga-aa-3842-01a	-0.12	0.86	1.38	5.86		tcga-aa-3842-01a	-0.12	-0.99	1.38	4.01		tcga-aa-3842-01a	-0.12	0.651	1.38	5.651		tcga-aa-3842-01a
	tcga-aa-3844-01a	0.234	0.078	1.734	5.078		tcga-aa-3844-01a	0.234	1.703	1.734	6.703		tcga-aa-3844-01a	0.234	-1.359	1.734	3.641		tcga-aa-3844-01a	0.234	-1.372	1.734	3.628		tcga-aa-3844-01a	0.234	2.335	1.734	7.335		tcga-aa-3844-01a	0.234	0.563	1.734	5.563		tcga-aa-3844-01a	0.234	-0.863	1.734	4.137		tcga-aa-3844-01a	0.234	0.923	1.734	5.923		tcga-aa-3844-01a
	tcga-aa-3845-01a	0.574	-2.162	2.074	2.838		tcga-aa-3845-01a	0.574	0.447	2.074	5.447		tcga-aa-3845-01a	0.574	-0.502	2.074	4.498		tcga-aa-3845-01a	0.574	0.476	2.074	5.476		tcga-aa-3845-01a	0.574	1.908	2.074	6.908		tcga-aa-3845-01a	0.574	0.184	2.074	5.184		tcga-aa-3845-01a	0.574	0.174	2.074	5.174		tcga-aa-3845-01a	0.574	0.235	2.074	5.235		tcga-aa-3845-01a
	tcga-aa-3846-01a	0.09	-2.697	1.59	2.303		tcga-aa-3846-01a	0.09	-0.297	1.59	4.703		tcga-aa-3846-01a	0.09	-0.228	1.59	4.772		tcga-aa-3846-01a	0.09	-1.736	1.59	3.264		tcga-aa-3846-01a	0.09	2.877	1.59	7.877		tcga-aa-3846-01a	0.09	0.264	1.59	5.264		tcga-aa-3846-01a	0.09	-0.306	1.59	4.694		tcga-aa-3846-01a	0.09	-0.049	1.59	4.951		tcga-aa-3846-01a
	tcga-aa-3848-01a	-0.264	-3.248	1.236	1.752		tcga-aa-3848-01a	-0.264	0.701	1.236	5.701		tcga-aa-3848-01a	-0.264	-2.253	1.236	2.747		tcga-aa-3848-01a	-0.264	-1.937	1.236	3.063		tcga-aa-3848-01a	-0.264	2.779	1.236	7.779		tcga-aa-3848-01a	-0.264	0.23	1.236	5.23		tcga-aa-3848-01a	-0.264	-0.758	1.236	4.242		tcga-aa-3848-01a	-0.264	0.284	1.236	5.284		tcga-aa-3848-01a
	tcga-aa-3850-01a	0.264	-0.792	1.764	4.208		tcga-aa-3850-01a	0.264	2.466	1.764	7.466		tcga-aa-3850-01a	0.264	-1.161	1.764	3.839		tcga-aa-3850-01a	0.264	-0.856	1.764	4.144		tcga-aa-3850-01a	0.264	2.361	1.764	7.361		tcga-aa-3850-01a	0.264	0.508	1.764	5.508		tcga-aa-3850-01a	0.264	-0.424	1.764	4.576		tcga-aa-3850-01a	0.264	0.314	1.764	5.314		tcga-aa-3850-01a
	tcga-aa-3851-01a	-0.075	-2.849	1.425	2.151		tcga-aa-3851-01a	-0.075	0.419	1.425	5.419		tcga-aa-3851-01a	-0.075	-1.392	1.425	3.608		tcga-aa-3851-01a	-0.075	-0.573	1.425	4.427		tcga-aa-3851-01a	-0.075	2.152	1.425	7.152		tcga-aa-3851-01a	-0.075	0.686	1.425	5.686		tcga-aa-3851-01a	-0.075	-0.396	1.425	4.604		tcga-aa-3851-01a	-0.075	0.471	1.425	5.471		tcga-aa-3851-01a
	tcga-aa-3852-01a	-0.26	-2.167	1.24	2.833		tcga-aa-3852-01a	-0.26	3.317	1.24	8.317		tcga-aa-3852-01a	-0.26	-0.57	1.24	4.43		tcga-aa-3852-01a	-0.26	-0.745	1.24	4.255		tcga-aa-3852-01a	-0.26	1.856	1.24	6.856		tcga-aa-3852-01a	-0.26	1.175	1.24	6.175		tcga-aa-3852-01a	-0.26	-0.556	1.24	4.444		tcga-aa-3852-01a	-0.26	0.568	1.24	5.568		tcga-aa-3852-01a
	tcga-aa-3854-01a	0.3	-3.08	1.8	1.92		tcga-aa-3854-01a	0.3	2.156	1.8	7.156		tcga-aa-3854-01a	0.3	-1.347	1.8	3.653		tcga-aa-3854-01a	0.3	-1.824	1.8	3.176		tcga-aa-3854-01a	0.3	2.633	1.8	7.633		tcga-aa-3854-01a	0.3	0.393	1.8	5.393		tcga-aa-3854-01a	0.3	-0.235	1.8	4.765		tcga-aa-3854-01a	0.3	0.521	1.8	5.521		tcga-aa-3854-01a
	tcga-aa-3855-01a	0.09	-1.309	1.59	3.691		tcga-aa-3855-01a	0.09	0.373	1.59	5.373		tcga-aa-3855-01a	0.09	-0.839	1.59	4.161		tcga-aa-3855-01a	0.09	-1.559	1.59	3.441		tcga-aa-3855-01a	0.09	2.311	1.59	7.311		tcga-aa-3855-01a	0.09	0.229	1.59	5.229		tcga-aa-3855-01a	0.09	-0.88	1.59	4.12		tcga-aa-3855-01a	0.09	0.306	1.59	5.306		tcga-aa-3855-01a
	tcga-aa-3856-01a	-0.395	-2.93	1.105	2.07		tcga-aa-3856-01a	-0.395	0.879	1.105	5.879		tcga-aa-3856-01a	-0.395	-2.174	1.105	2.826		tcga-aa-3856-01a	-0.395	-2.15	1.105	2.85		tcga-aa-3856-01a	-0.395	2.224	1.105	7.224		tcga-aa-3856-01a	-0.395	0.234	1.105	5.234		tcga-aa-3856-01a	-0.395	-0.745	1.105	4.255		tcga-aa-3856-01a	-0.395	-0.067	1.105	4.933		tcga-aa-3856-01a
	tcga-aa-3858-01a	-0.884	-2.896	0.616	2.104		tcga-aa-3858-01a	-0.884	0.515	0.616	5.515		tcga-aa-3858-01a	-0.884	-1.178	0.616	3.822		tcga-aa-3858-01a	-0.884	-0.741	0.616	4.259		tcga-aa-3858-01a	-0.884	2.105	0.616	7.105		tcga-aa-3858-01a	-0.884	0.625	0.616	5.625		tcga-aa-3858-01a	-0.884	-0.701	0.616	4.299		tcga-aa-3858-01a	-0.884	0.928	0.616	5.928		tcga-aa-3858-01a
	tcga-aa-3860-01a	0.14	-2.981	1.64	2.019		tcga-aa-3860-01a	0.14	0.089	1.64	5.089		tcga-aa-3860-01a	0.14	-0.621	1.64	4.379		tcga-aa-3860-01a	0.14	0.053	1.64	5.053		tcga-aa-3860-01a	0.14	2.541	1.64	7.541		tcga-aa-3860-01a	0.14	0.567	1.64	5.567		tcga-aa-3860-01a	0.14	-0.659	1.64	4.341		tcga-aa-3860-01a	0.14	-0.058	1.64	4.942		tcga-aa-3860-01a
	tcga-aa-3861-01a	-0.012	-0.984	1.488	4.016		tcga-aa-3861-01a	-0.012	2.821	1.488	7.821		tcga-aa-3861-01a	-0.012	-1.762	1.488	3.238		tcga-aa-3861-01a	-0.012	-2.261	1.488	2.739		tcga-aa-3861-01a	-0.012	2.042	1.488	7.042		tcga-aa-3861-01a	-0.012	0.408	1.488	5.408		tcga-aa-3861-01a	-0.012	-0.835	1.488	4.165		tcga-aa-3861-01a	-0.012	0.022	1.488	5.022		tcga-aa-3861-01a
	tcga-aa-3862-01a	0.433	-2.424	1.933	2.576		tcga-aa-3862-01a	0.433	0.621	1.933	5.621		tcga-aa-3862-01a	0.433	-0.791	1.933	4.209		tcga-aa-3862-01a	0.433	-2.073	1.933	2.927		tcga-aa-3862-01a	0.433	1.31	1.933	6.31		tcga-aa-3862-01a	0.433	0.751	1.933	5.751		tcga-aa-3862-01a	0.433	-0.219	1.933	4.781		tcga-aa-3862-01a	0.433	-0.394	1.933	4.606		tcga-aa-3862-01a
	tcga-aa-3864-01a	0.012	-2.397	1.512	2.603		tcga-aa-3864-01a	0.012	2.061	1.512	7.061		tcga-aa-3864-01a	0.012	-1.008	1.512	3.992		tcga-aa-3864-01a	0.012	-1.116	1.512	3.884		tcga-aa-3864-01a	0.012	1.849	1.512	6.849		tcga-aa-3864-01a	0.012	0.261	1.512	5.261		tcga-aa-3864-01a	0.012	-0.89	1.512	4.11		tcga-aa-3864-01a	0.012	0.339	1.512	5.339		tcga-aa-3864-01a
	tcga-aa-3866-01a	0.495	-3.279	1.995	1.721		tcga-aa-3866-01a	0.495	-0.151	1.995	4.849		tcga-aa-3866-01a	0.495	0.087	1.995	5.087		tcga-aa-3866-01a	0.495	-0.058	1.995	4.942		tcga-aa-3866-01a	0.495	3.035	1.995	8.035		tcga-aa-3866-01a	0.495	0.937	1.995	5.937		tcga-aa-3866-01a	0.495	-0.649	1.995	4.351		tcga-aa-3866-01a	0.495	0.495	1.995	5.495		tcga-aa-3866-01a
	tcga-aa-3867-01a	-0.234	-2.878	1.266	2.122		tcga-aa-3867-01a	-0.234	1.262	1.266	6.262		tcga-aa-3867-01a	-0.234	-0.334	1.266	4.666		tcga-aa-3867-01a	-0.234	-0.847	1.266	4.153		tcga-aa-3867-01a	-0.234	2.724	1.266	7.724		tcga-aa-3867-01a	-0.234	1.152	1.266	6.152		tcga-aa-3867-01a	-0.234	-0.738	1.266	4.262		tcga-aa-3867-01a	-0.234	0.202	1.266	5.202		tcga-aa-3867-01a
	tcga-aa-3869-01a	0.147	-2.657	1.647	2.343		tcga-aa-3869-01a	0.147	-0.116	1.647	4.884		tcga-aa-3869-01a	0.147	-0.744	1.647	4.256		tcga-aa-3869-01a	0.147	-0.354	1.647	4.646		tcga-aa-3869-01a	0.147	3.075	1.647	8.075		tcga-aa-3869-01a	0.147	0.471	1.647	5.471		tcga-aa-3869-01a	0.147	-0.6	1.647	4.4		tcga-aa-3869-01a	0.147	0.014	1.647	5.014		tcga-aa-3869-01a
	tcga-aa-3870-01a	0.152	-2.817	1.652	2.183		tcga-aa-3870-01a	0.152	0.295	1.652	5.295		tcga-aa-3870-01a	0.152	0.114	1.652	5.114		tcga-aa-3870-01a	0.152	0.065	1.652	5.065		tcga-aa-3870-01a	0.152	2.018	1.652	7.018		tcga-aa-3870-01a	0.152	1.34	1.652	6.34		tcga-aa-3870-01a	0.152	-0.352	1.652	4.648		tcga-aa-3870-01a	0.152	0.523	1.652	5.523		tcga-aa-3870-01a
	tcga-aa-3872-01a	0.6	-1.583	2.1	3.417		tcga-aa-3872-01a	0.6	3.014	2.1	8.014		tcga-aa-3872-01a	0.6	0.202	2.1	5.202		tcga-aa-3872-01a	0.6	0.079	2.1	5.079		tcga-aa-3872-01a	0.6	3.008	2.1	8.008		tcga-aa-3872-01a	0.6	0.66	2.1	5.66		tcga-aa-3872-01a	0.6	-0.518	2.1	4.482		tcga-aa-3872-01a	0.6	-0.897	2.1	4.103		tcga-aa-3872-01a
	tcga-aa-3875-01a	0.106	-2.99	1.606	2.01		tcga-aa-3875-01a	0.106	2.27	1.606	7.27		tcga-aa-3875-01a	0.106	-0.964	1.606	4.036		tcga-aa-3875-01a	0.106	-0.868	1.606	4.132		tcga-aa-3875-01a	0.106	2.111	1.606	7.111		tcga-aa-3875-01a	0.106	0.314	1.606	5.314		tcga-aa-3875-01a	0.106	-0.794	1.606	4.206		tcga-aa-3875-01a	0.106	-0.305	1.606	4.695		tcga-aa-3875-01a
	tcga-aa-3877-01a	0.297	-2.452	1.797	2.548		tcga-aa-3877-01a	0.297	3.663	1.797	8.663		tcga-aa-3877-01a	0.297	-0.237	1.797	4.763		tcga-aa-3877-01a	0.297	-0.158	1.797	4.842		tcga-aa-3877-01a	0.297	1.832	1.797	6.832		tcga-aa-3877-01a	0.297	0.627	1.797	5.627		tcga-aa-3877-01a	0.297	-0.696	1.797	4.304		tcga-aa-3877-01a	0.297	0.311	1.797	5.311		tcga-aa-3877-01a
	tcga-aa-3930-01a	0.224	-2.816	1.724	2.184		tcga-aa-3930-01a	0.224	2.71	1.724	7.71		tcga-aa-3930-01a	0.224	-1.272	1.724	3.728		tcga-aa-3930-01a	0.224	-0.938	1.724	4.062		tcga-aa-3930-01a	0.224	1.528	1.724	6.528		tcga-aa-3930-01a	0.224	0.71	1.724	5.71		tcga-aa-3930-01a	0.224	-0.523	1.724	4.477		tcga-aa-3930-01a	0.224	0.612	1.724	5.612		tcga-aa-3930-01a
	tcga-aa-3939-01a	0.524	-1.125	2.024	3.875		tcga-aa-3939-01a	0.524	0.947	2.024	5.947		tcga-aa-3939-01a	0.524	-1.631	2.024	3.369		tcga-aa-3939-01a	0.524	-0.97	2.024	4.03		tcga-aa-3939-01a	0.524	2.001	2.024	7.001		tcga-aa-3939-01a	0.524	1.307	2.024	6.307		tcga-aa-3939-01a	0.524	-0.55	2.024	4.45		tcga-aa-3939-01a	0.524	0.969	2.024	5.969		tcga-aa-3939-01a
	tcga-aa-3941-01a	0.511	-0.597	2.011	4.403		tcga-aa-3941-01a	0.511	3.022	2.011	8.022		tcga-aa-3941-01a	0.511	-1.636	2.011	3.364		tcga-aa-3941-01a	0.511	-2.179	2.011	2.821		tcga-aa-3941-01a	0.511	2.337	2.011	7.337		tcga-aa-3941-01a	0.511	0.357	2.011	5.357		tcga-aa-3941-01a	0.511	-0.869	2.011	4.131		tcga-aa-3941-01a	0.511	0.324	2.011	5.324		tcga-aa-3941-01a
	tcga-aa-3947-01a	0.561	-2.57	2.061	2.43		tcga-aa-3947-01a	0.561	3.726	2.061	8.726		tcga-aa-3947-01a	0.561	-1.223	2.061	3.777		tcga-aa-3947-01a	0.561	-0.527	2.061	4.473		tcga-aa-3947-01a	0.561	0.842	2.061	5.842		tcga-aa-3947-01a	0.561	2.067	2.061	7.067		tcga-aa-3947-01a	0.561	-0.169	2.061	4.831		tcga-aa-3947-01a	0.561	1.206	2.061	6.206		tcga-aa-3947-01a
	tcga-aa-3949-01a	-0.022	-2.297	1.478	2.703		tcga-aa-3949-01a	-0.022	0.678	1.478	5.678		tcga-aa-3949-01a	-0.022	-0.203	1.478	4.797		tcga-aa-3949-01a	-0.022	0.006	1.478	5.006		tcga-aa-3949-01a	-0.022	0.349	1.478	5.349		tcga-aa-3949-01a	-0.022	1.013	1.478	6.013		tcga-aa-3949-01a	-0.022	-0.275	1.478	4.725		tcga-aa-3949-01a	-0.022	0.361	1.478	5.361		tcga-aa-3949-01a
	tcga-aa-3950-01a	0.3	-0.367	1.8	4.633		tcga-aa-3950-01a	0.3	1.4	1.8	6.4		tcga-aa-3950-01a	0.3	0.272	1.8	5.272		tcga-aa-3950-01a	0.3	0.568	1.8	5.568		tcga-aa-3950-01a	0.3	0.817	1.8	5.817		tcga-aa-3950-01a	0.3	1.677	1.8	6.677		tcga-aa-3950-01a	0.3	-0.396	1.8	4.604		tcga-aa-3950-01a	0.3	1.137	1.8	6.137		tcga-aa-3950-01a
	tcga-aa-3952-01a	0.239	-2.414	1.739	2.586		tcga-aa-3952-01a	0.239	1.209	1.739	6.209		tcga-aa-3952-01a	0.239	-0.265	1.739	4.735		tcga-aa-3952-01a	0.239	-0.477	1.739	4.523		tcga-aa-3952-01a	0.239	2.102	1.739	7.102		tcga-aa-3952-01a	0.239	0.826	1.739	5.826		tcga-aa-3952-01a	0.239	-1.23	1.739	3.77		tcga-aa-3952-01a	0.239	0.267	1.739	5.267		tcga-aa-3952-01a
	tcga-aa-3955-01a	0.637	-2.416	2.137	2.584		tcga-aa-3955-01a	0.637	0.57	2.137	5.57		tcga-aa-3955-01a	0.637	-1.422	2.137	3.578		tcga-aa-3955-01a	0.637	-0.785	2.137	4.215		tcga-aa-3955-01a	0.637	2.518	2.137	7.518		tcga-aa-3955-01a	0.637	0.498	2.137	5.498		tcga-aa-3955-01a	0.637	-0.178	2.137	4.822		tcga-aa-3955-01a	0.637	0.964	2.137	5.964		tcga-aa-3955-01a
	tcga-aa-3956-01a	0.255	-2.869	1.755	2.131		tcga-aa-3956-01a	0.255	2.048	1.755	7.048		tcga-aa-3956-01a	0.255	-0.698	1.755	4.302		tcga-aa-3956-01a	0.255	-1.043	1.755	3.957		tcga-aa-3956-01a	0.255	3.235	1.755	8.235		tcga-aa-3956-01a	0.255	0.36	1.755	5.36		tcga-aa-3956-01a	0.255	-0.16	1.755	4.84		tcga-aa-3956-01a	0.255	-0.763	1.755	4.237		tcga-aa-3956-01a
	tcga-aa-3966-01a	-0.075	-0.498	1.425	4.502		tcga-aa-3966-01a	-0.075	3.986	1.425	8.986		tcga-aa-3966-01a	-0.075	-0.828	1.425	4.172		tcga-aa-3966-01a	-0.075	-0.374	1.425	4.626		tcga-aa-3966-01a	-0.075	1.064	1.425	6.064		tcga-aa-3966-01a	-0.075	0.14	1.425	5.14		tcga-aa-3966-01a	-0.075	-0.643	1.425	4.357		tcga-aa-3966-01a	-0.075	0.077	1.425	5.077		tcga-aa-3966-01a
	tcga-aa-3968-01a	-0.578	-3.051	0.922	1.949		tcga-aa-3968-01a	-0.578	0.131	0.922	5.131		tcga-aa-3968-01a	-0.578	-0.586	0.922	4.414		tcga-aa-3968-01a	-0.578	-0.068	0.922	4.932		tcga-aa-3968-01a	-0.578	2.734	0.922	7.734		tcga-aa-3968-01a	-0.578	0.3	0.922	5.3		tcga-aa-3968-01a	-0.578	-1.24	0.922	3.76		tcga-aa-3968-01a	-0.578	0.356	0.922	5.356		tcga-aa-3968-01a
	tcga-aa-3970-01a	0.367	-2.179	1.867	2.821		tcga-aa-3970-01a	0.367	0.253	1.867	5.253		tcga-aa-3970-01a	0.367	-1.174	1.867	3.826		tcga-aa-3970-01a	0.367	-1.607	1.867	3.393		tcga-aa-3970-01a	0.367	2.623	1.867	7.623		tcga-aa-3970-01a	0.367	0.291	1.867	5.291		tcga-aa-3970-01a	0.367	-0.647	1.867	4.353		tcga-aa-3970-01a	0.367	0.662	1.867	5.662		tcga-aa-3970-01a
	tcga-aa-3971-01a	0.201	-2.942	1.701	2.058		tcga-aa-3971-01a	0.201	0.748	1.701	5.748		tcga-aa-3971-01a	0.201	-0.783	1.701	4.217		tcga-aa-3971-01a	0.201	-1.148	1.701	3.852		tcga-aa-3971-01a	0.201	2.769	1.701	7.769		tcga-aa-3971-01a	0.201	0.224	1.701	5.224		tcga-aa-3971-01a	0.201	-0.503	1.701	4.497		tcga-aa-3971-01a	0.201	-0.242	1.701	4.758		tcga-aa-3971-01a
	tcga-aa-3972-01a	0.462	-2.713	1.962	2.287		tcga-aa-3972-01a	0.462	-0.832	1.962	4.168		tcga-aa-3972-01a	0.462	-1.378	1.962	3.622		tcga-aa-3972-01a	0.462	-0.888	1.962	4.112		tcga-aa-3972-01a	0.462	2.027	1.962	7.027		tcga-aa-3972-01a	0.462	0.525	1.962	5.525		tcga-aa-3972-01a	0.462	-0.405	1.962	4.595		tcga-aa-3972-01a	0.462	0.098	1.962	5.098		tcga-aa-3972-01a
	tcga-aa-3973-01a	0.452	-2.516	1.952	2.484		tcga-aa-3973-01a	0.452	-0.889	1.952	4.111		tcga-aa-3973-01a	0.452	-1.438	1.952	3.562		tcga-aa-3973-01a	0.452	-1.634	1.952	3.366		tcga-aa-3973-01a	0.452	2.072	1.952	7.072		tcga-aa-3973-01a	0.452	0.605	1.952	5.605		tcga-aa-3973-01a	0.452	-0.252	1.952	4.748		tcga-aa-3973-01a	0.452	-0.645	1.952	4.355		tcga-aa-3973-01a
	tcga-aa-3975-01a	-0.153	-3.255	1.347	1.745		tcga-aa-3975-01a	-0.153	0.775	1.347	5.775		tcga-aa-3975-01a	-0.153	-1.64	1.347	3.36		tcga-aa-3975-01a	-0.153	-1.571	1.347	3.429		tcga-aa-3975-01a	-0.153	2.684	1.347	7.684		tcga-aa-3975-01a	-0.153	-0.057	1.347	4.943		tcga-aa-3975-01a	-0.153	-0.449	1.347	4.551		tcga-aa-3975-01a	-0.153	-0.112	1.347	4.888		tcga-aa-3975-01a
	tcga-aa-3976-01a	0.706	-2.396	2.206	2.604		tcga-aa-3976-01a	0.706	0.422	2.206	5.422		tcga-aa-3976-01a	0.706	-0.856	2.206	4.144		tcga-aa-3976-01a	0.706	-0.97	2.206	4.03		tcga-aa-3976-01a	0.706	2.099	2.206	7.099		tcga-aa-3976-01a	0.706	0.661	2.206	5.661		tcga-aa-3976-01a	0.706	-1.212	2.206	3.788		tcga-aa-3976-01a	0.706	0.477	2.206	5.477		tcga-aa-3976-01a
	tcga-aa-3977-01a	0.147	-2.822	1.647	2.178		tcga-aa-3977-01a	0.147	-0.314	1.647	4.686		tcga-aa-3977-01a	0.147	-1.203	1.647	3.797		tcga-aa-3977-01a	0.147	-1.174	1.647	3.826		tcga-aa-3977-01a	0.147	2.242	1.647	7.242		tcga-aa-3977-01a	0.147	0.649	1.647	5.649		tcga-aa-3977-01a	0.147	-0.523	1.647	4.477		tcga-aa-3977-01a	0.147	1.126	1.647	6.126		tcga-aa-3977-01a
	tcga-aa-3979-01a	0.675	-2.194	2.175	2.806		tcga-aa-3979-01a	0.675	-0.929	2.175	4.071		tcga-aa-3979-01a	0.675	-1.767	2.175	3.233		tcga-aa-3979-01a	0.675	-1.743	2.175	3.257		tcga-aa-3979-01a	0.675	1.369	2.175	6.369		tcga-aa-3979-01a	0.675	0.255	2.175	5.255		tcga-aa-3979-01a	0.675	-0.53	2.175	4.47		tcga-aa-3979-01a	0.675	1.323	2.175	6.323		tcga-aa-3979-01a
	tcga-aa-3980-01a	-0.234	0.709	1.266	5.709		tcga-aa-3980-01a	-0.234	0.33	1.266	5.33		tcga-aa-3980-01a	-0.234	-1.373	1.266	3.627		tcga-aa-3980-01a	-0.234	-1.434	1.266	3.566		tcga-aa-3980-01a	-0.234	2.082	1.266	7.082		tcga-aa-3980-01a	-0.234	0.255	1.266	5.255		tcga-aa-3980-01a	-0.234	-0.292	1.266	4.708		tcga-aa-3980-01a	-0.234	0.379	1.266	5.379		tcga-aa-3980-01a
	tcga-aa-3982-01a	0.091	-2.804	1.591	2.196		tcga-aa-3982-01a	0.091	0.666	1.591	5.666		tcga-aa-3982-01a	0.091	-0.619	1.591	4.381		tcga-aa-3982-01a	0.091	-0.94	1.591	4.06		tcga-aa-3982-01a	0.091	2.832	1.591	7.832		tcga-aa-3982-01a	0.091	0.264	1.591	5.264		tcga-aa-3982-01a	0.091	-0.341	1.591	4.659		tcga-aa-3982-01a	0.091	0.402	1.591	5.402		tcga-aa-3982-01a
	tcga-aa-3984-01a	-0.751	-3.056	0.749	1.944		tcga-aa-3984-01a	-0.751	-1	0.749	4		tcga-aa-3984-01a	-0.751	-1.078	0.749	3.922		tcga-aa-3984-01a	-0.751	-0.519	0.749	4.481		tcga-aa-3984-01a	-0.751	1.694	0.749	6.694		tcga-aa-3984-01a	-0.751	0.44	0.749	5.44		tcga-aa-3984-01a	-0.751	-0.859	0.749	4.141		tcga-aa-3984-01a	-0.751	-0.031	0.749	4.969		tcga-aa-3984-01a
	tcga-aa-3986-01a	0.096	-2.998	1.596	2.002		tcga-aa-3986-01a	0.096	3.431	1.596	8.431		tcga-aa-3986-01a	0.096	-0.693	1.596	4.307		tcga-aa-3986-01a	0.096	-0.787	1.596	4.213		tcga-aa-3986-01a	0.096	2.543	1.596	7.543		tcga-aa-3986-01a	0.096	0.011	1.596	5.011		tcga-aa-3986-01a	0.096	-0.436	1.596	4.564		tcga-aa-3986-01a	0.096	-0.509	1.596	4.491		tcga-aa-3986-01a
	tcga-aa-3989-01a	-0.262	-3.055	1.238	1.945		tcga-aa-3989-01a	-0.262	0.318	1.238	5.318		tcga-aa-3989-01a	-0.262	-0.894	1.238	4.106		tcga-aa-3989-01a	-0.262	-0.62	1.238	4.38		tcga-aa-3989-01a	-0.262	2.768	1.238	7.768		tcga-aa-3989-01a	-0.262	0.102	1.238	5.102		tcga-aa-3989-01a	-0.262	-0.844	1.238	4.156		tcga-aa-3989-01a	-0.262	-0.67	1.238	4.33		tcga-aa-3989-01a
	tcga-aa-3994-01a	0.652	-3.518	2.152	1.482		tcga-aa-3994-01a	0.652	0.609	2.152	5.609		tcga-aa-3994-01a	0.652	-1.998	2.152	3.002		tcga-aa-3994-01a	0.652	-1.559	2.152	3.441		tcga-aa-3994-01a	0.652	1.498	2.152	6.498		tcga-aa-3994-01a	0.652	0.613	2.152	5.613		tcga-aa-3994-01a	0.652	-0.478	2.152	4.522		tcga-aa-3994-01a	0.652	-0.162	2.152	4.838		tcga-aa-3994-01a
	tcga-aa-a004-01a	-0.778	-4.295	0.722	0.705		tcga-aa-a004-01a	-0.778	0.444	0.722	5.444		tcga-aa-a004-01a	-0.778	-0.659	0.722	4.341		tcga-aa-a004-01a	-0.778	-0.848	0.722	4.152		tcga-aa-a004-01a	-0.778	2.429	0.722	7.429		tcga-aa-a004-01a	-0.778	0.624	0.722	5.624		tcga-aa-a004-01a	-0.778	-0.788	0.722	4.212		tcga-aa-a004-01a	-0.778	-0.274	0.722	4.726		tcga-aa-a004-01a
	tcga-aa-a00a-01a	-0.43	-2.502	1.07	2.498		tcga-aa-a00a-01a	-0.43	-1.739	1.07	3.261		tcga-aa-a00a-01a	-0.43	-0.595	1.07	4.405		tcga-aa-a00a-01a	-0.43	-0.957	1.07	4.043		tcga-aa-a00a-01a	-0.43	2.545	1.07	7.545		tcga-aa-a00a-01a	-0.43	0.78	1.07	5.78		tcga-aa-a00a-01a	-0.43	-0.403	1.07	4.597		tcga-aa-a00a-01a	-0.43	-0.474	1.07	4.526		tcga-aa-a00a-01a
	tcga-aa-a00d-01a	0.09	-3.271	1.59	1.729		tcga-aa-a00d-01a	0.09	1.789	1.59	6.789		tcga-aa-a00d-01a	0.09	-0.954	1.59	4.046		tcga-aa-a00d-01a	0.09	-1.454	1.59	3.546		tcga-aa-a00d-01a	0.09	2.411	1.59	7.411		tcga-aa-a00d-01a	0.09	0.019	1.59	5.019		tcga-aa-a00d-01a	0.09	-0.302	1.59	4.698		tcga-aa-a00d-01a	0.09	-0.728	1.59	4.272		tcga-aa-a00d-01a
	tcga-aa-a00e-01a	-0.318	-3.479	1.182	1.521		tcga-aa-a00e-01a	-0.318	-0.322	1.182	4.678		tcga-aa-a00e-01a	-0.318	-1.486	1.182	3.514		tcga-aa-a00e-01a	-0.318	-1.708	1.182	3.292		tcga-aa-a00e-01a	-0.318	2.945	1.182	7.945		tcga-aa-a00e-01a	-0.318	0.253	1.182	5.253		tcga-aa-a00e-01a	-0.318	-0.493	1.182	4.507		tcga-aa-a00e-01a	-0.318	0.008	1.182	5.008		tcga-aa-a00e-01a
	tcga-aa-a00f-01a	-0.69	-2.805	0.81	2.195		tcga-aa-a00f-01a	-0.69	-0.978	0.81	4.022		tcga-aa-a00f-01a	-0.69	-1.51	0.81	3.49		tcga-aa-a00f-01a	-0.69	-0.811	0.81	4.189		tcga-aa-a00f-01a	-0.69	2.993	0.81	7.993		tcga-aa-a00f-01a	-0.69	0.437	0.81	5.437		tcga-aa-a00f-01a	-0.69	-0.403	0.81	4.597		tcga-aa-a00f-01a	-0.69	-0.631	0.81	4.369		tcga-aa-a00f-01a
	tcga-aa-a00j-01a	-0.27	-2.6	1.23	2.4		tcga-aa-a00j-01a	-0.27	1.137	1.23	6.137		tcga-aa-a00j-01a	-0.27	-1.315	1.23	3.685		tcga-aa-a00j-01a	-0.27	-1.749	1.23	3.251		tcga-aa-a00j-01a	-0.27	2.077	1.23	7.077		tcga-aa-a00j-01a	-0.27	0.724	1.23	5.724		tcga-aa-a00j-01a	-0.27	-0.814	1.23	4.186		tcga-aa-a00j-01a	-0.27	-0.191	1.23	4.809		tcga-aa-a00j-01a
	tcga-aa-a00k-01a	-0.909	-1.627	0.591	3.373		tcga-aa-a00k-01a	-0.909	0.802	0.591	5.802		tcga-aa-a00k-01a	-0.909	-1.498	0.591	3.502		tcga-aa-a00k-01a	-0.909	-1.875	0.591	3.125		tcga-aa-a00k-01a	-0.909	2.261	0.591	7.261		tcga-aa-a00k-01a	-0.909	0.43	0.591	5.43		tcga-aa-a00k-01a	-0.909	-1.155	0.591	3.845		tcga-aa-a00k-01a	-0.909	-0.454	0.591	4.546		tcga-aa-a00k-01a
	tcga-aa-a00l-01a	-0.758	-2.414	0.742	2.586		tcga-aa-a00l-01a	-0.758	2.352	0.742	7.352		tcga-aa-a00l-01a	-0.758	-2.337	0.742	2.663		tcga-aa-a00l-01a	-0.758	-2.123	0.742	2.877		tcga-aa-a00l-01a	-0.758	2.478	0.742	7.478		tcga-aa-a00l-01a	-0.758	0.573	0.742	5.573		tcga-aa-a00l-01a	-0.758	-0.805	0.742	4.195		tcga-aa-a00l-01a	-0.758	-0.038	0.742	4.962		tcga-aa-a00l-01a
	tcga-aa-a00n-01a	-0.205	-3.207	1.295	1.793		tcga-aa-a00n-01a	-0.205	3.05	1.295	8.05		tcga-aa-a00n-01a	-0.205	-0.034	1.295	4.966		tcga-aa-a00n-01a	-0.205	-0.112	1.295	4.888		tcga-aa-a00n-01a	-0.205	2.95	1.295	7.95		tcga-aa-a00n-01a	-0.205	0.473	1.295	5.473		tcga-aa-a00n-01a	-0.205	-0.267	1.295	4.733		tcga-aa-a00n-01a	-0.205	-0.609	1.295	4.391		tcga-aa-a00n-01a
	tcga-aa-a00o-01a	-0.595	-3.283	0.905	1.717		tcga-aa-a00o-01a	-0.595	1.97	0.905	6.97		tcga-aa-a00o-01a	-0.595	-0.587	0.905	4.413		tcga-aa-a00o-01a	-0.595	-0.431	0.905	4.569		tcga-aa-a00o-01a	-0.595	3.35	0.905	8.35		tcga-aa-a00o-01a	-0.595	-0.063	0.905	4.937		tcga-aa-a00o-01a	-0.595	-0.388	0.905	4.612		tcga-aa-a00o-01a	-0.595	-1.436	0.905	3.564		tcga-aa-a00o-01a
	tcga-aa-a00q-01a	-0.842	-2.705	0.658	2.295		tcga-aa-a00q-01a	-0.842	-1.521	0.658	3.479		tcga-aa-a00q-01a	-0.842	-2.208	0.658	2.792		tcga-aa-a00q-01a	-0.842	-2.197	0.658	2.803		tcga-aa-a00q-01a	-0.842	3.314	0.658	8.314		tcga-aa-a00q-01a	-0.842	0.484	0.658	5.484		tcga-aa-a00q-01a	-0.842	-0.925	0.658	4.075		tcga-aa-a00q-01a	-0.842	-0.955	0.658	4.045		tcga-aa-a00q-01a
	tcga-aa-a00r-01a	-0.445	-3.366	1.055	1.634		tcga-aa-a00r-01a	-0.445	2.083	1.055	7.083		tcga-aa-a00r-01a	-0.445	-0.962	1.055	4.038		tcga-aa-a00r-01a	-0.445	-1.452	1.055	3.548		tcga-aa-a00r-01a	-0.445	1.121	1.055	6.121		tcga-aa-a00r-01a	-0.445	0.063	1.055	5.063		tcga-aa-a00r-01a	-0.445	-0.467	1.055	4.533		tcga-aa-a00r-01a	-0.445	-0.106	1.055	4.894		tcga-aa-a00r-01a
	tcga-aa-a00u-01a	-0.45	-3.135	1.05	1.865		tcga-aa-a00u-01a	-0.45	2.018	1.05	7.018		tcga-aa-a00u-01a	-0.45	-1.434	1.05	3.566		tcga-aa-a00u-01a	-0.45	-2.026	1.05	2.974		tcga-aa-a00u-01a	-0.45	1.821	1.05	6.821		tcga-aa-a00u-01a	-0.45	0.194	1.05	5.194		tcga-aa-a00u-01a	-0.45	-0.566	1.05	4.434		tcga-aa-a00u-01a	-0.45	-0.164	1.05	4.836		tcga-aa-a00u-01a
	tcga-aa-a00w-01a	-0.191	-3.489	1.309	1.511		tcga-aa-a00w-01a	-0.191	-1.349	1.309	3.651		tcga-aa-a00w-01a	-0.191	-2.702	1.309	2.298		tcga-aa-a00w-01a	-0.191	-2.971	1.309	2.029		tcga-aa-a00w-01a	-0.191	3.212	1.309	8.212		tcga-aa-a00w-01a	-0.191	-0.168	1.309	4.832		tcga-aa-a00w-01a	-0.191	-0.177	1.309	4.823		tcga-aa-a00w-01a	-0.191	-0.687	1.309	4.313		tcga-aa-a00w-01a
	tcga-aa-a00z-01a	-0.251	-1.494	1.249	3.506		tcga-aa-a00z-01a	-0.251	-1.011	1.249	3.989		tcga-aa-a00z-01a	-0.251	-1.708	1.249	3.292		tcga-aa-a00z-01a	-0.251	-1.714	1.249	3.286		tcga-aa-a00z-01a	-0.251	2.68	1.249	7.68		tcga-aa-a00z-01a	-0.251	0.099	1.249	5.099		tcga-aa-a00z-01a	-0.251	-0.742	1.249	4.258		tcga-aa-a00z-01a	-0.251	0.213	1.249	5.213		tcga-aa-a00z-01a
	tcga-aa-a010-01a	-0.644	1.713	0.856	6.713		tcga-aa-a010-01a	-0.644	3.428	0.856	8.428		tcga-aa-a010-01a	-0.644	-1.572	0.856	3.428		tcga-aa-a010-01a	-0.644	-1.604	0.856	3.396		tcga-aa-a010-01a	-0.644	3.136	0.856	8.136		tcga-aa-a010-01a	-0.644	0.004	0.856	5.004		tcga-aa-a010-01a	-0.644	-1.04	0.856	3.96		tcga-aa-a010-01a	-0.644	-0.538	0.856	4.462		tcga-aa-a010-01a
	tcga-aa-a017-01a	-0.715	-4.156	0.785	0.844		tcga-aa-a017-01a	-0.715	-2.59	0.785	2.41		tcga-aa-a017-01a	-0.715	-1.053	0.785	3.947		tcga-aa-a017-01a	-0.715	-1.117	0.785	3.883		tcga-aa-a017-01a	-0.715	3.161	0.785	8.161		tcga-aa-a017-01a	-0.715	0.581	0.785	5.581		tcga-aa-a017-01a	-0.715	-0.864	0.785	4.136		tcga-aa-a017-01a	-0.715	-1.279	0.785	3.721		tcga-aa-a017-01a
	tcga-aa-a01c-01a	-1.33	-3.608	0.17	1.392		tcga-aa-a01c-01a	-1.33	-1.057	0.17	3.943		tcga-aa-a01c-01a	-1.33	-1.347	0.17	3.653		tcga-aa-a01c-01a	-1.33	-0.295	0.17	4.705		tcga-aa-a01c-01a	-1.33	3.58	0.17	8.58		tcga-aa-a01c-01a	-1.33	0.808	0.17	5.808		tcga-aa-a01c-01a	-1.33	-1.259	0.17	3.741		tcga-aa-a01c-01a	-1.33	-0.353	0.17	4.647		tcga-aa-a01c-01a
	tcga-aa-a01d-01a	-0.302	-2.216	1.198	2.784		tcga-aa-a01d-01a	-0.302	0.894	1.198	5.894		tcga-aa-a01d-01a	-0.302	-0.258	1.198	4.742		tcga-aa-a01d-01a	-0.302	-1.302	1.198	3.698		tcga-aa-a01d-01a	-0.302	2.664	1.198	7.664		tcga-aa-a01d-01a	-0.302	0.668	1.198	5.668		tcga-aa-a01d-01a	-0.302	-0.978	1.198	4.022		tcga-aa-a01d-01a	-0.302	-0.759	1.198	4.241		tcga-aa-a01d-01a
	tcga-aa-a01f-01a	-0.355	-3.096	1.145	1.904		tcga-aa-a01f-01a	-0.355	-2.164	1.145	2.836		tcga-aa-a01f-01a	-0.355	-1.77	1.145	3.23		tcga-aa-a01f-01a	-0.355	-3.446	1.145	1.554		tcga-aa-a01f-01a	-0.355	3.119	1.145	8.119		tcga-aa-a01f-01a	-0.355	-0.103	1.145	4.897		tcga-aa-a01f-01a	-0.355	-0.986	1.145	4.014		tcga-aa-a01f-01a	-0.355	-1.302	1.145	3.698		tcga-aa-a01f-01a
	tcga-aa-a01g-01a	-0.458	-2.89	1.042	2.11		tcga-aa-a01g-01a	-0.458	2.775	1.042	7.775		tcga-aa-a01g-01a	-0.458	-1.464	1.042	3.536		tcga-aa-a01g-01a	-0.458	-1.883	1.042	3.117		tcga-aa-a01g-01a	-0.458	3.329	1.042	8.329		tcga-aa-a01g-01a	-0.458	0.275	1.042	5.275		tcga-aa-a01g-01a	-0.458	-1.022	1.042	3.978		tcga-aa-a01g-01a	-0.458	0.4	1.042	5.4		tcga-aa-a01g-01a
	tcga-aa-a01i-01a	-0.31	-3.798	1.19	1.202		tcga-aa-a01i-01a	-0.31	0.831	1.19	5.831		tcga-aa-a01i-01a	-0.31	-2.406	1.19	2.594		tcga-aa-a01i-01a	-0.31	-2.592	1.19	2.408		tcga-aa-a01i-01a	-0.31	2.761	1.19	7.761		tcga-aa-a01i-01a	-0.31	0.169	1.19	5.169		tcga-aa-a01i-01a	-0.31	-0.911	1.19	4.089		tcga-aa-a01i-01a	-0.31	-0.262	1.19	4.738		tcga-aa-a01i-01a
	tcga-aa-a01k-01a	-0.294	-4.755	1.206	0.245		tcga-aa-a01k-01a	-0.294	-0.637	1.206	4.363		tcga-aa-a01k-01a	-0.294	-0.328	1.206	4.672		tcga-aa-a01k-01a	-0.294	-0.282	1.206	4.718		tcga-aa-a01k-01a	-0.294	2.918	1.206	7.918		tcga-aa-a01k-01a	-0.294	0.162	1.206	5.162		tcga-aa-a01k-01a	-0.294	-0.544	1.206	4.456		tcga-aa-a01k-01a	-0.294	-0.702	1.206	4.298		tcga-aa-a01k-01a
	tcga-aa-a01q-01a	-0.966	-2.309	0.534	2.691		tcga-aa-a01q-01a	-0.966	0.991	0.534	5.991		tcga-aa-a01q-01a	-0.966	-2.296	0.534	2.704		tcga-aa-a01q-01a	-0.966	-2.638	0.534	2.362		tcga-aa-a01q-01a	-0.966	1.642	0.534	6.642		tcga-aa-a01q-01a	-0.966	0.823	0.534	5.823		tcga-aa-a01q-01a	-0.966	-1.056	0.534	3.944		tcga-aa-a01q-01a	-0.966	-0.132	0.534	4.868		tcga-aa-a01q-01a
	tcga-aa-a024-01a	-0.172	-3.639	1.328	1.361		tcga-aa-a024-01a	-0.172	2.208	1.328	7.208		tcga-aa-a024-01a	-0.172	-2.684	1.328	2.316		tcga-aa-a024-01a	-0.172	-2.712	1.328	2.288		tcga-aa-a024-01a	-0.172	3.244	1.328	8.244		tcga-aa-a024-01a	-0.172	0.976	1.328	5.976		tcga-aa-a024-01a	-0.172	-0.522	1.328	4.478		tcga-aa-a024-01a	-0.172	-1.737	1.328	3.263		tcga-aa-a024-01a
	tcga-aa-a029-01a	-0.411	-4.002	1.089	0.998		tcga-aa-a029-01a	-0.411	1.167	1.089	6.167		tcga-aa-a029-01a	-0.411	-2.55	1.089	2.45		tcga-aa-a029-01a	-0.411	-2.253	1.089	2.747		tcga-aa-a029-01a	-0.411	2.433	1.089	7.433		tcga-aa-a029-01a	-0.411	0.043	1.089	5.043		tcga-aa-a029-01a	-0.411	-0.423	1.089	4.577		tcga-aa-a029-01a	-0.411	-0.536	1.089	4.464		tcga-aa-a029-01a
	tcga-aa-a02e-01a	-0.226	-4.53	1.274	0.47		tcga-aa-a02e-01a	-0.226	0.439	1.274	5.439		tcga-aa-a02e-01a	-0.226	-0.749	1.274	4.251		tcga-aa-a02e-01a	-0.226	-0.255	1.274	4.745		tcga-aa-a02e-01a	-0.226	3.543	1.274	8.543		tcga-aa-a02e-01a	-0.226	0.523	1.274	5.523		tcga-aa-a02e-01a	-0.226	-0.644	1.274	4.356		tcga-aa-a02e-01a	-0.226	-0.706	1.274	4.294		tcga-aa-a02e-01a
	tcga-aa-a02f-01a	-0.22	-4.652	1.28	0.348		tcga-aa-a02f-01a	-0.22	-0.222	1.28	4.778		tcga-aa-a02f-01a	-0.22	-0.697	1.28	4.303		tcga-aa-a02f-01a	-0.22	-1.278	1.28	3.722		tcga-aa-a02f-01a	-0.22	2.916	1.28	7.916		tcga-aa-a02f-01a	-0.22	-0.063	1.28	4.937		tcga-aa-a02f-01a	-0.22	-1.221	1.28	3.779		tcga-aa-a02f-01a	-0.22	-0.58	1.28	4.42		tcga-aa-a02f-01a
	tcga-aa-a02h-01a	-0.816	-4.962	0.684	0.038		tcga-aa-a02h-01a	-0.816	-0.991	0.684	4.009		tcga-aa-a02h-01a	-0.816	-0.965	0.684	4.035		tcga-aa-a02h-01a	-0.816	-1.731	0.684	3.269		tcga-aa-a02h-01a	-0.816	2.839	0.684	7.839		tcga-aa-a02h-01a	-0.816	0.089	0.684	5.089		tcga-aa-a02h-01a	-0.816	-0.115	0.684	4.885		tcga-aa-a02h-01a	-0.816	-1.466	0.684	3.534		tcga-aa-a02h-01a
	tcga-aa-a02j-01a	-0.414	-3.943	1.086	1.057		tcga-aa-a02j-01a	-0.414	2.531	1.086	7.531		tcga-aa-a02j-01a	-0.414	-1.946	1.086	3.054		tcga-aa-a02j-01a	-0.414	-2.922	1.086	2.078		tcga-aa-a02j-01a	-0.414	3.337	1.086	8.337		tcga-aa-a02j-01a	-0.414	-0.006	1.086	4.994		tcga-aa-a02j-01a	-0.414	-1.002	1.086	3.998		tcga-aa-a02j-01a	-0.414	0.095	1.086	5.095		tcga-aa-a02j-01a
	tcga-aa-a02r-01a	-0.31	-3.914	1.19	1.086		tcga-aa-a02r-01a	-0.31	-0.078	1.19	4.922		tcga-aa-a02r-01a	-0.31	-0.866	1.19	4.134		tcga-aa-a02r-01a	-0.31	-1.59	1.19	3.41		tcga-aa-a02r-01a	-0.31	-0.612	1.19	4.388		tcga-aa-a02r-01a	-0.31	0.337	1.19	5.337		tcga-aa-a02r-01a	-0.31	-0.394	1.19	4.606		tcga-aa-a02r-01a	-0.31	-0.263	1.19	4.737		tcga-aa-a02r-01a
	tcga-aa-a02w-01a	-0.744	-3.812	0.756	1.188		tcga-aa-a02w-01a	-0.744	0.998	0.756	5.998		tcga-aa-a02w-01a	-0.744	-2.16	0.756	2.84		tcga-aa-a02w-01a	-0.744	-2.337	0.756	2.663		tcga-aa-a02w-01a	-0.744	2.345	0.756	7.345		tcga-aa-a02w-01a	-0.744	0.128	0.756	5.128		tcga-aa-a02w-01a	-0.744	-0.598	0.756	4.402		tcga-aa-a02w-01a	-0.744	-0.738	0.756	4.262		tcga-aa-a02w-01a
	tcga-ay-4070-01a	-0.258	-1.421	1.242	3.579		tcga-ay-4070-01a	-0.258	3.33	1.242	8.33		tcga-ay-4070-01a	-0.258	-1.257	1.242	3.743		tcga-ay-4070-01a	-0.258	-0.971	1.242	4.029		tcga-ay-4070-01a	-0.258	2.628	1.242	7.628		tcga-ay-4070-01a	-0.258	0.405	1.242	5.405		tcga-ay-4070-01a	-0.258	-0.158	1.242	4.842		tcga-ay-4070-01a	-0.258	-0.651	1.242	4.349		tcga-ay-4070-01a
	tcga-ay-4071-01a	0.28	-4.162	1.78	0.838		tcga-ay-4071-01a	0.28	-0.756	1.78	4.244		tcga-ay-4071-01a	0.28	-1.844	1.78	3.156		tcga-ay-4071-01a	0.28	-1.225	1.78	3.775		tcga-ay-4071-01a	0.28	2.986	1.78	7.986		tcga-ay-4071-01a	0.28	0.267	1.78	5.267		tcga-ay-4071-01a	0.28	-0.407	1.78	4.593		tcga-ay-4071-01a	0.28	-1.922	1.78	3.078		tcga-ay-4071-01a
[truncated: 9 more columns]

## Sheet: Sheet2
	Table S1. Gene expression data of related genes in 30 colorectal cancer samples.
			Δ CT values
			SKP1	SOX2	ALDH1	SNAI2	VIM	CDH1	BIRC2	BIRC5	FGF1	ID2	RASSF1
	Colorectal cancer samples	NO.1	12.32	9.76	10.43	10.48	10.12	6.05	12.9	11.54	13.3	12.67	5.66
		NO.2	10.45	10.17	8.67	9.06	9.86	3.85	11.81	13.96	12.3	13.23	5
		NO.3	12.34	8.36	9.14	9.69	10.72	3.51	8.98	10.37	13.79	8.56	5.27
		NO.4	12.2	10.08	8.11	9.14	12.98	2.97	12.36	11.58	11.12	12.48	5.08
		NO.5	10.86	10.33	10.23	11.07	8.23	5.61	8.06	8.22	9.45	13.62	4.4
		NO.6	10.52	11.52	8.27	8.34	11.74	2.04	8.62	10.79	13.21	13.27	7.35
		NO.7	10.78	9.52	13.09	11.17	9.05	5.71	9.54	13.44	13.98	12.29	7.05
		NO.8	11.21	9.95	11.5	8.58	11.72	2.29	10.33	8.77	12.32	12.46	7.73
		NO.9	11.5	13.26	13.42	8.77	11.18	3.12	10.05	12.89	12.04	11.52	7.35
		NO.10	10.12	12.79	12.41	11.83	11.22	5.63	13.01	9.18	11.92	13.26	5.94
		NO.11	7.83	5.08	6.51	6.84	6.91	8.4	10.01	8.34	5.01	11.25	7.63
		NO.12	8.04	9.21	9.82	5.03	7.52	6.9	9.94	7.92	7.6	9.45	7.78
		NO.13	9.05	9.08	6.18	9.51	5.28	5.16	5.49	8.8	11.05	9.86	6.33
		NO.14	9.55	9.74	5.24	10.81	7.96	6.85	10.91	8.51	7.76	11.19	7.92
		NO.15	7.44	10.09	8.38	11.6	7.37	7.23	7.26	6.66	5.75	11.56	9.31
		NO.16	8.57	5.46	10.61	10.54	10.17	8.63	11.38	6.27	11.43	7.34	7.51
		NO.17	7.33	5.45	8.21	7.04	11.17	8.8	9.14	8.03	6.08	6.86	5.34
		NO.18	8.07	6	6.99	5.79	11.66	10.18	8.55	6.03	6.8	7.23	7.62
		NO.19	8	5.75	8.3	11.48	8.39	8.01	11.23	11.99	11.06	5.09	10.56
		NO.20	7.95	8.89	9.54	7.21	6.46	5.85	6.83	11.21	6.85	10.22	5.12
		NO.21	3.07	4.38	2.2	2.96	3.67	9.95	5.22	2.26	2.33	6.75	11.31
		NO.22	5.06	2.03	6.67	4.09	5.77	8.76	4.18	2.89	3.14	5.06	10.79
		NO.23	4.42	5.62	6.11	2.5	2.57	10.86	6.24	3.5	6.11	4.1	13.19
		NO.24	4.34	6.01	3.62	2.14	7.29	8.96	3.68	2.7	4.59	2.6	13.84
		NO.25	4.14	6.23	4.93	2.6	5.45	10.09	2.82	4.72	4.3	4.55	10.05
		NO.26	3.8	5.59	4.5	4.5	2.02	8.31	7.11	3.52	2.82	5.65	10.6
		NO.27	4.65	4.02	2.75	2.9	3.42	11.52	5.15	3.94	2.22	4.4	11.02
		NO.28	4.83	2.62	6.56	5.66	4.43	11.95	4.63	3.87	6.28	6.07	11.43
		NO.29	6.59	7.89	3.36	4.15	2.97	9.41	5.12	6.36	3.26	5.23	9.48
		NO.30	4.5	4.41	2.31	4.15	3.49	11.55	4.94	2.78	2.91	7.5	11.68
